# Supplementary material for: Postpartum modern family planning among women living with HIV attending care at health facilities in Busia County, Kenya
Source: Contracept Reprod Med. 2024 Nov 12;9:57. doi: 10.1186/s40834-024-00319-2 (PMC11556080; doi:10.1186/s40834-024-00319-2)
Supplement: Supplementary file 1 — Supplementary Material 1 [file 40834_2024_319_MOESM1_ESM.xlsx]

## Sheet: Studydataset
No	2. Highest level of completed education	3. Occupation	4. Marital status	5. Duration in HIV Care and Treatment	6. How many pregnancies have you ever had?	7. When was your last pregnancy before this child?	7 (a) What is the age of the previous child before before this current child?	10. Did you or your partner use any modern family planning method during the time you had sex?	10 (a) If Yes to question 10, specify type method chosen.	10 (b) When did you take up this Modern Family Planning Method?	10 (c) Did you use the method consistently when you started it (or each time you had sex) through the first 12 months when the child was born?	10 (d) If Yes (or No), why did you make the decision on to use (or not use) the modern family planning method	11. Do you have any previous history of modern contraceptive use?	12. Did you attend any of these services at a health facility?	a) If Yes to above, were you escorted by a spouse or preferred person during any of the visits?	13. Were some of the services above attended at this health facility?	14. At any time during your ART care visits, were you offered any counselling on family planning or contraceptive use?	If Yes to 14, were you given adequate counselling for you to decide on contraceptive use?	15. During pregnancy or immediately after birth, were you taught/counselled on modern PPFP and its benefits by the service providers during the visits to the facility?	a) If Yes to 15 above, what information were you given?	a) If Yes to 15 above, what information were you given?/0. Avoids unintended pregnancies immediately after birth & during the first 2 years after birth	a) If Yes to 15 above, what information were you given?/1. Improves maternal and child health outcomes	a) If Yes to 15 above, what information were you given?/2. Reduces frequent visits to health facility	a) If Yes to 15 above, what information were you given?/3. Reduces on cost for both the mother and to the health facility	a) If Yes to 15 above, what information were you given?/4. Others.	16. Do you think you were given enough information on modern PPFP during any of your MCH visits to the health facility?	17. Were you given information on all the types of modern PPFP that are at your disposal?	17 (a) If Yes, name them	17 (a) If Yes, name them/0. Sterilization	17 (a) If Yes, name them/1. IUD	17 (a) If Yes, name them/2. Oral methods	17 (a) If Yes, name them/3. Injectables	17 (a) If Yes, name them/4. Implants	17 (a) If Yes, name them/5. Fertility Awareness Methods	17 (a) If Yes, name them/6. Condoms	18. Are you aware that modern PPFP is available or can be provided at this facility?	18 (a) If Yes, how did you know?	18 (a) If Yes, how did you know?/0. Health talk	18 (a) If Yes, how did you know?/1. One on one with health care provider	18 (a) If Yes, how did you know?/2. I.E.C Materials	18 (a) If Yes, how did you know?/3. Other	18 (b). Are you aware that modern PPFP is provided free of charge at this facility?	19. Were you at any one point asked for pay for PPFP at this facility?	20. Have you ever been asked to pay for any services at this health facility?	a) If Yes to 20 above, was the cost of health services at this facility is affordable to you?	21. This health facility's waiting time is acceptable to you	22. The health workers at this facility are receptive and address any concerns I have towards services	23. I always receive medical care (including medicines) whenever I seek them at this facility.	24. Have you ever needed a type of PPFP method and it was not available at the time you needed or requested it?
1	1. Primary	0. Unemployed	2. Married	1. ≥ 5 years	0. <5	3. > 2 years ago	2. >2 years	0. No					1. Yes	3. ANC, MAT and PNC	0. No	1. Yes	1. Yes	0. No	1. Yes	0. Avoids unintended pregnancies immediately after birth & during the first 2 years after birth	1	0	0	0	0	0. No	0. No									1. Yes	1. One on one with health care provider	0	1	0	0	1. Yes	0. No	0. No		1. Yes	1. Yes	1. Yes	1. Yes
2	2. Secondary and above	0. Unemployed	2. Married	0. <5 years	0. <5	3. > 2 years ago	2. >2 years	0. No					1. Yes	3. ANC, MAT and PNC	0. No	1. Yes	1. Yes	0. No	0. No							0. No	0. No									1. Yes	1. One on one with health care provider	0	1	0	0	1. Yes	0. No	0. No		0. No	1. Yes	1. Yes	0. No
3	2. Secondary and above	0. Unemployed	0. Single, Non-regular partner	1. ≥ 5 years	0. <5	4. This is my first child		0. No				Sp refused	0. No	3. ANC, MAT and PNC	0. No	1. Yes	1. Yes	1. Yes	1. Yes	0. Avoids unintended pregnancies immediately after birth & during the first 2 years after birth 1. Improves maternal and child health outcomes 2. Reduces frequent visits to health facility 3. Reduces on cost for both the mother and to the health facility 4. Others.	1	1	1	1	1	1. Yes	1. Yes	1. IUD 2. Oral methods 3. Injectables 4. Implants 6. Condoms	0	1	1	1	1	0	1	1. Yes	0. Health talk 1. One on one with health care provider	1	1	0	0	1. Yes	0. No	1. Yes	1. Yes	1. Yes	1. Yes	0. No	1. Yes
4	1. Primary	1. Employed	1. Single with regular partner	1. ≥ 5 years	0. <5	3. > 2 years ago	2. >2 years	1. Yes	4. Implants	3. More than six weeks after birth		To allow for spacing,do that she can be able to take hood care of the children.	1. Yes	3. ANC, MAT and PNC	0. No	1. Yes	1. Yes	1. Yes	1. Yes	0. Avoids unintended pregnancies immediately after birth & during the first 2 years after birth 1. Improves maternal and child health outcomes	1	1	0	0	0	1. Yes	1. Yes	1. IUD 3. Injectables 4. Implants 5. Fertility Awareness Methods	0	1	0	1	1	1	0	1. Yes	0. Health talk 1. One on one with health care provider	1	1	0	0	1. Yes	1. Yes	0. No		1. Yes	1. Yes	1. Yes	0. No
5	1. Primary	0. Unemployed	2. Married	1. ≥ 5 years	0. <5	3. > 2 years ago	2. >2 years	1. Yes	4. Implants	2. About six weeks after birth		The one she wanted was not available at the moment (implanon)opted for jadelle	1. Yes	3. ANC, MAT and PNC	0. No	1. Yes	1. Yes		0. No							1. Yes	1. Yes	1. IUD 2. Oral methods 3. Injectables 4. Implants 6. Condoms	0	1	1	1	1	0	1	1. Yes	0. Health talk	1	0	0	0	1. Yes	0. No	1. Yes	1. Yes	0. No	1. Yes	1. Yes	1. Yes
6	1. Primary	0. Unemployed	0. Single, Non-regular partner	0. <5 years	1. ≥ 5	3. > 2 years ago	2. >2 years	0. No					1. Yes	3. ANC, MAT and PNC	0. No	1. Yes	1. Yes	1. Yes	1. Yes	4. Others.	0	0	0	0	1	1. Yes	0. No									1. Yes	0. Health talk	1	0	0	0	1. Yes	0. No	0. No		1. Yes	0. No	1. Yes	1. Yes
7	1. Primary	1. Employed	0. Single, Non-regular partner	0. <5 years	0. <5	3. > 2 years ago	2. >2 years	0. No					1. Yes	3. ANC, MAT and PNC	0. No	1. Yes	1. Yes	1. Yes	1. Yes	4. Others.	0	0	0	0	1	1. Yes	1. Yes	1. IUD 2. Oral methods 3. Injectables 4. Implants 6. Condoms	0	1	1	1	1	0	1	1. Yes	0. Health talk 2. I.E.C Materials	1	0	1	0	1. Yes	0. No	0. No		1. Yes	1. Yes	1. Yes	0. No
8	2. Secondary and above	1. Employed	2. Married	1. ≥ 5 years	0. <5	3. > 2 years ago	2. >2 years	1. Yes	3. Injectables	2. About six weeks after birth		Wanted to space her children well	1. Yes	3. ANC, MAT and PNC	1. Yes	1. Yes	1. Yes	1. Yes	1. Yes	0. Avoids unintended pregnancies immediately after birth & during the first 2 years after birth 1. Improves maternal and child health outcomes 2. Reduces frequent visits to health facility 3. Reduces on cost for both the mother and to the health facility	1	1	1	1	0	1. Yes	1. Yes	0. Sterilization 1. IUD 2. Oral methods 3. Injectables 4. Implants 6. Condoms	1	1	1	1	1	0	1	1. Yes	0. Health talk 1. One on one with health care provider	1	1	0	0	1. Yes	0. No	0. No		1. Yes	1. Yes	1. Yes	0. No
9	1. Primary	0. Unemployed	2. Married	1. ≥ 5 years	1. ≥ 5	0. > 1 year ago	0. < 1 years	1. Yes	4. Implants	3. More than six weeks after birth		The previous one had side effect of menorrhagia	1. Yes	3. ANC, MAT and PNC	0. No	1. Yes	1. Yes	0. No	0. No							0. No	0. No									1. Yes	0. Health talk	1	0	0	0	1. Yes	0. No	0. No		0. No	1. Yes	0. No	1. Yes
10	2. Secondary and above	1. Employed	0. Single, Non-regular partner	1. ≥ 5 years	1. ≥ 5	3. > 2 years ago	1. 1 - 2 years	1. Yes	4. Implants	2. About six weeks after birth			1. Yes	3. ANC, MAT and PNC	1. Yes	1. Yes	1. Yes		1. Yes	1. Improves maternal and child health outcomes	0	1	0	0	0	1. Yes	1. Yes	1. IUD 2. Oral methods 3. Injectables 4. Implants 5. Fertility Awareness Methods 6. Condoms	0	1	1	1	1	1	1	1. Yes	0. Health talk 1. One on one with health care provider 2. I.E.C Materials	1	1	1	0	1. Yes	0. No	1. Yes	1. Yes	1. Yes	1. Yes	1. Yes	1. Yes
11	1. Primary	1. Employed	2. Married	1. ≥ 5 years	0. <5	4. This is my first child		0. No				Yet to start FP she has decided on Depo	1. Yes	3. ANC, MAT and PNC	0. No	1. Yes	1. Yes	1. Yes	1. Yes	0. Avoids unintended pregnancies immediately after birth & during the first 2 years after birth 4. Others.	1	0	0	0	1	1. Yes	1. Yes	0. Sterilization 1. IUD 2. Oral methods 3. Injectables 4. Implants 5. Fertility Awareness Methods 6. Condoms	1	1	1	1	1	1	1	1. Yes	0. Health talk 1. One on one with health care provider	1	1	0	0	1. Yes	0. No	1. Yes	1. Yes	1. Yes	1. Yes	1. Yes	1. Yes
12	1. Primary	0. Unemployed	2. Married	1. ≥ 5 years	1. ≥ 5	3. > 2 years ago	2. >2 years	1. Yes	4. Implants	2. About six weeks after birth		Child spacing	1. Yes	3. ANC, MAT and PNC	0. No	1. Yes	1. Yes	1. Yes	1. Yes	4. Others.	0	0	0	0	1	1. Yes	1. Yes	1. IUD 2. Oral methods 3. Injectables 4. Implants 5. Fertility Awareness Methods 6. Condoms	0	1	1	1	1	1	1	1. Yes	0. Health talk	1	0	0	0	1. Yes	1. Yes	1. Yes	1. Yes	1. Yes	1. Yes	1. Yes	0. No
13	1. Primary	0. Unemployed	2. Married	1. ≥ 5 years	0. <5	3. > 2 years ago	1. 1 - 2 years	1. Yes	4. Implants	3. More than six weeks after birth		Advice from the husband since in polygamous marriage	1. Yes	3. ANC, MAT and PNC	0. No	1. Yes	1. Yes	1. Yes	1. Yes	0. Avoids unintended pregnancies immediately after birth & during the first 2 years after birth 4. Others.	1	0	0	0	1	1. Yes	1. Yes	1. IUD 3. Injectables 4. Implants	0	1	0	1	1	0	0	1. Yes	0. Health talk 1. One on one with health care provider	1	1	0	0	1. Yes	1. Yes	1. Yes	1. Yes	1. Yes	1. Yes	1. Yes	1. Yes
14	2. Secondary and above	0. Unemployed	2. Married	0. <5 years	0. <5	3. > 2 years ago	2. >2 years	1. Yes	6. Condoms	1. Immediately afterbirth (Within 48 hours post discharge)		Only use when necessary	1. Yes	3. ANC, MAT and PNC	0. No	1. Yes	1. Yes	1. Yes	1. Yes	0. Avoids unintended pregnancies immediately after birth & during the first 2 years after birth	1	0	0	0	0	1. Yes	1. Yes	1. IUD 2. Oral methods 3. Injectables 4. Implants 5. Fertility Awareness Methods 6. Condoms	0	1	1	1	1	1	1	1. Yes	0. Health talk 1. One on one with health care provider	1	1	0	0	1. Yes	0. No	0. No		1. Yes	1. Yes	1. Yes	1. Yes
15	2. Secondary and above	1. Employed	2. Married	1. ≥ 5 years	1. ≥ 5	3. > 2 years ago	1. 1 - 2 years	1. Yes	3. Injectables	3. More than six weeks after birth		Hard economic times	1. Yes	3. ANC, MAT and PNC	0. No	1. Yes	1. Yes	1. Yes	1. Yes	0. Avoids unintended pregnancies immediately after birth & during the first 2 years after birth	1	0	0	0	0	1. Yes	1. Yes	0. Sterilization 1. IUD 2. Oral methods 3. Injectables 4. Implants 5. Fertility Awareness Methods 6. Condoms	1	1	1	1	1	1	1	1. Yes	0. Health talk	1	0	0	0	1. Yes	0. No	1. Yes	1. Yes	1. Yes	1. Yes	1. Yes	1. Yes
16	2. Secondary and above	1. Employed	2. Married	1. ≥ 5 years	0. <5	3. > 2 years ago	2. >2 years	1. Yes	3. Injectables	3. More than six weeks after birth		Does so to await her menses,before getting another injection.	1. Yes	3. ANC, MAT and PNC	0. No	1. Yes	1. Yes	1. Yes	0. No							1. Yes	1. Yes	1. IUD 3. Injectables 4. Implants 6. Condoms	0	1	0	1	1	0	1	1. Yes	0. Health talk 1. One on one with health care provider	1	1	0	0	1. Yes	0. No	0. No		1. Yes	1. Yes	1. Yes	0. No
17	1. Primary	0. Unemployed	3. Living together	1. ≥ 5 years	1. ≥ 5	3. > 2 years ago	2. >2 years	1. Yes	5. Fertility Awareness Methods	2. About six weeks after birth		Known hypertension	0. No	0. No			1. Yes	1. Yes	1. Yes	0. Avoids unintended pregnancies immediately after birth & during the first 2 years after birth 4. Others.	1	0	0	0	1	1. Yes	1. Yes	1. IUD	0	1	0	0	0	0	0	1. Yes	1. One on one with health care provider	0	1	0	0	1. Yes	0. No	0. No		0. No	1. Yes	0. No	1. Yes
18	1. Primary	1. Employed	2. Married	1. ≥ 5 years	1. ≥ 5	3. > 2 years ago	1. 1 - 2 years	1. Yes	3. Injectables	2. About six weeks after birth		To avoid getting pregnant.	1. Yes	3. ANC, MAT and PNC	0. No	1. Yes	1. Yes	1. Yes	1. Yes	0. Avoids unintended pregnancies immediately after birth & during the first 2 years after birth 3. Reduces on cost for both the mother and to the health facility	1	0	0	1	0	1. Yes	1. Yes	1. IUD 2. Oral methods 3. Injectables 4. Implants 6. Condoms	0	1	1	1	1	0	1	1. Yes	0. Health talk 1. One on one with health care provider 2. I.E.C Materials	1	1	1	0	1. Yes	0. No	0. No		0. No	1. Yes	1. Yes	0. No
19	1. Primary	0. Unemployed	2. Married	0. <5 years	0. <5	3. > 2 years ago	2. >2 years	0. No				Currently not on family planning but only used implanon on her first pregnancy. She has three children.she. Belives when she is breastfeeding she cant get pregnant.	1. Yes	3. ANC, MAT and PNC	0. No	1. Yes	1. Yes	1. Yes	1. Yes	1. Improves maternal and child health outcomes	0	1	0	0	0	0. No	0. No									1. Yes	0. Health talk 1. One on one with health care provider	1	1	0	0	1. Yes	1. Yes	1. Yes	0. No	0. No	1. Yes	0. No	0. No
20	2. Secondary and above	1. Employed	2. Married	1. ≥ 5 years	0. <5	3. > 2 years ago	2. >2 years	1. Yes	4. Implants	3. More than six weeks after birth		Child spacing	1. Yes	3. ANC, MAT and PNC	0. No	1. Yes	1. Yes	1. Yes	1. Yes	0. Avoids unintended pregnancies immediately after birth & during the first 2 years after birth 2. Reduces frequent visits to health facility	1	0	1	0	0	1. Yes	0. No									1. Yes	0. Health talk 1. One on one with health care provider	1	1	0	0	1. Yes	1. Yes	1. Yes	1. Yes	0. No	0. No	1. Yes	1. Yes
21	2. Secondary and above	0. Unemployed	2. Married	0. <5 years	0. <5	3. > 2 years ago	2. >2 years	1. Yes	3. Injectables	2. About six weeks after birth		Child spacing	0. No	3. ANC, MAT and PNC	0. No	1. Yes	1. Yes	1. Yes	1. Yes	0. Avoids unintended pregnancies immediately after birth & during the first 2 years after birth	1	0	0	0	0	1. Yes	0. No									1. Yes	0. Health talk 1. One on one with health care provider 2. I.E.C Materials	1	1	1	0	1. Yes	0. No	1. Yes	0. No	0. No	0. No	0. No	1. Yes
22	2. Secondary and above	0. Unemployed	2. Married	0. <5 years	0. <5	3. > 2 years ago	2. >2 years	1. Yes	4. Implants	2. About six weeks after birth		For child spacing	1. Yes	3. ANC, MAT and PNC	1. Yes	1. Yes	1. Yes	1. Yes	0. No							1. Yes	0. No									0. No							0. No	1. Yes	1. Yes	1. Yes	1. Yes	0. No	1. Yes
23	2. Secondary and above	0. Unemployed	0. Single, Non-regular partner	0. <5 years	0. <5	4. This is my first child		0. No				She has no partner	1. Yes	3. ANC, MAT and PNC	0. No	1. Yes	1. Yes	1. Yes	1. Yes	0. Avoids unintended pregnancies immediately after birth & during the first 2 years after birth	1	0	0	0	0	1. Yes	1. Yes									1. Yes	0. Health talk	1	0	0	0	0. No	0. No	1. Yes	1. Yes	0. No	1. Yes	0. No	0. No
24	1. Primary	1. Employed	1. Single with regular partner	1. ≥ 5 years	1. ≥ 5	3. > 2 years ago	2. >2 years	0. No				The partner is not around	0. No	3. ANC, MAT and PNC	0. No	1. Yes	1. Yes	1. Yes	1. Yes	0. Avoids unintended pregnancies immediately after birth & during the first 2 years after birth 1. Improves maternal and child health outcomes	1	1	0	0	0	1. Yes	1. Yes	1. IUD 2. Oral methods 3. Injectables 4. Implants 6. Condoms	0	1	1	1	1	0	1	1. Yes	1. One on one with health care provider	0	1	0	0	0. No	1. Yes	1. Yes	0. No	0. No	0. No	0. No	1. Yes
25	1. Primary	0. Unemployed	2. Married	0. <5 years	0. <5	1. Between 1 - 2 years	1. 1 - 2 years	1. Yes	4. Implants	2. About six weeks after birth		Child spacing	0. No	3. ANC, MAT and PNC	0. No	1. Yes	1. Yes	1. Yes	1. Yes	0. Avoids unintended pregnancies immediately after birth & during the first 2 years after birth 2. Reduces frequent visits to health facility	1	0	1	0	0	1. Yes	0. No									1. Yes	0. Health talk 3. Other	1	0	0	1	1. Yes	0. No	1. Yes	0. No	0. No	0. No	0. No	0. No
26	1. Primary	0. Unemployed	2. Married	1. ≥ 5 years	0. <5	3. > 2 years ago	2. >2 years	1. Yes	4. Implants	3. More than six weeks after birth		Child spacing	0. No	3. ANC, MAT and PNC	0. No	1. Yes	0. No		0. No							0. No	1. Yes	2. Oral methods 3. Injectables 4. Implants	0	0	1	1	1	0	0	1. Yes	3. Other	0	0	0	1	1. Yes	0. No	0. No		0. No	1. Yes	1. Yes	1. Yes
27	2. Secondary and above	0. Unemployed	0. Single, Non-regular partner	1. ≥ 5 years	0. <5	3. > 2 years ago	2. >2 years	0. No				Has her own fears and no knowledge on FP	0. No	3. ANC, MAT and PNC	0. No	1. Yes	1. Yes	1. Yes	1. Yes	0. Avoids unintended pregnancies immediately after birth & during the first 2 years after birth 4. Others.	1	0	0	0	1	1. Yes	0. No									1. Yes	0. Health talk 1. One on one with health care provider	1	1	0	0	1. Yes	0. No	1. Yes	1. Yes	1. Yes	1. Yes	0. No	0. No
28	1. Primary	0. Unemployed	0. Single, Non-regular partner	0. <5 years	0. <5	3. > 2 years ago	2. >2 years	1. Yes	4. Implants	2. About six weeks after birth		To prevent the possibility of another pregnancy	0. No	3. ANC, MAT and PNC	0. No	1. Yes	0. No		1. Yes	0. Avoids unintended pregnancies immediately after birth & during the first 2 years after birth 1. Improves maternal and child health outcomes	1	1	0	0	0	1. Yes	0. No									1. Yes	0. Health talk	1	0	0	0	1. Yes	0. No	0. No		1. Yes	1. Yes	1. Yes	0. No
29	2. Secondary and above	0. Unemployed	0. Single, Non-regular partner	0. <5 years	0. <5	4. This is my first child		1. Yes	3. Injectables	3. More than six weeks after birth		To prevent pregnancy	0. No	3. ANC, MAT and PNC	0. No	1. Yes	0. No		0. No							0. No	1. Yes	1. IUD 2. Oral methods 3. Injectables 4. Implants	0	1	1	1	1	0	0	1. Yes	1. One on one with health care provider	0	1	0	0	1. Yes	0. No	1. Yes	0. No	0. No	1. Yes	0. No	0. No
30	2. Secondary and above	1. Employed	2. Married	1. ≥ 5 years	0. <5	3. > 2 years ago	2. >2 years	1. Yes	6. Condoms	3. More than six weeks after birth		Availability of condom	1. Yes	3. ANC, MAT and PNC	0. No	1. Yes	1. Yes	1. Yes	1. Yes	0. Avoids unintended pregnancies immediately after birth & during the first 2 years after birth 1. Improves maternal and child health outcomes 2. Reduces frequent visits to health facility 3. Reduces on cost for both the mother and to the health facility	1	1	1	1	0	1. Yes	1. Yes	0. Sterilization 1. IUD 2. Oral methods 3. Injectables 4. Implants 6. Condoms	1	1	1	1	1	0	1	1. Yes	0. Health talk 1. One on one with health care provider 2. I.E.C Materials	1	1	1	0	1. Yes	0. No	0. No		1. Yes	1. Yes	1. Yes	0. No
31	2. Secondary and above	0. Unemployed	0. Single, Non-regular partner	0. <5 years	0. <5	4. This is my first child		1. Yes	3. Injectables	2. About six weeks after birth		I had a partner then,	1. Yes	3. ANC, MAT and PNC	1. Yes	1. Yes	1. Yes	0. No	0. No							0. No	0. No									0. No							1. Yes	0. No		0. No	1. Yes	1. Yes	0. No
32	2. Secondary and above	0. Unemployed	2. Married	1. ≥ 5 years	1. ≥ 5	3. > 2 years ago	2. >2 years	0. No				Partner not consistent	1. Yes	3. ANC, MAT and PNC	0. No	0. No	1. Yes	1. Yes	1. Yes	0. Avoids unintended pregnancies immediately after birth & during the first 2 years after birth 4. Others.	1	0	0	0	1	1. Yes	1. Yes	0. Sterilization 1. IUD 2. Oral methods 3. Injectables 4. Implants 5. Fertility Awareness Methods 6. Condoms	1	1	1	1	1	1	1	1. Yes	0. Health talk	1	0	0	0	1. Yes	1. Yes	1. Yes	1. Yes	0. No	1. Yes	0. No	1. Yes
33	2. Secondary and above	1. Employed	2. Married	0. <5 years	0. <5	3. > 2 years ago	2. >2 years	1. Yes	4. Implants	3. More than six weeks after birth		To birth space.	1. Yes	3. ANC, MAT and PNC	1. Yes	1. Yes	1. Yes	1. Yes	1. Yes	0. Avoids unintended pregnancies immediately after birth & during the first 2 years after birth 3. Reduces on cost for both the mother and to the health facility 4. Others.	1	0	0	1	1	1. Yes	1. Yes	0. Sterilization 3. Injectables 4. Implants 6. Condoms	1	0	0	1	1	0	1	1. Yes	0. Health talk	1	0	0	0	1. Yes	0. No	1. Yes	0. No	0. No	1. Yes	1. Yes	1. Yes
34	1. Primary	0. Unemployed	2. Married	0. <5 years	0. <5	3. > 2 years ago	1. 1 - 2 years	1. Yes	4. Implants	3. More than six weeks after birth		Advised by chv to use to avoid unintended pregnancy	1. Yes	3. ANC, MAT and PNC	0. No	1. Yes	1. Yes	0. No	0. No							0. No	0. No									1. Yes	3. Other	0	0	0	1	1. Yes	0. No	1. Yes	1. Yes	0. No	1. Yes	0. No	0. No
35	2. Secondary and above	1. Employed	2. Married	1. ≥ 5 years	0. <5	3. > 2 years ago	2. >2 years	0. No					1. Yes	3. ANC, MAT and PNC	1. Yes	0. No	1. Yes	1. Yes	1. Yes	0. Avoids unintended pregnancies immediately after birth & during the first 2 years after birth 1. Improves maternal and child health outcomes	1	1	0	0	0	1. Yes	1. Yes	1. IUD 2. Oral methods 3. Injectables 6. Condoms	0	1	1	1	0	0	1	1. Yes	0. Health talk 1. One on one with health care provider	1	1	0	0	1. Yes	0. No	0. No		0. No	1. Yes	1. Yes	0. No
36	2. Secondary and above	0. Unemployed	2. Married	1. ≥ 5 years	0. <5	1. Between 1 - 2 years	1. 1 - 2 years	1. Yes	4. Implants	2. About six weeks after birth		For pregnancy planning	0. No	3. ANC, MAT and PNC	1. Yes	0. No	1. Yes	1. Yes	1. Yes	0. Avoids unintended pregnancies immediately after birth & during the first 2 years after birth	1	0	0	0	0	1. Yes	1. Yes	0. Sterilization 1. IUD 2. Oral methods 3. Injectables 4. Implants 5. Fertility Awareness Methods 6. Condoms	1	1	1	1	1	1	1	1. Yes	0. Health talk	1	0	0	0	1. Yes	0. No	0. No		0. No	1. Yes	0. No	0. No
37	2. Secondary and above	0. Unemployed	2. Married	1. ≥ 5 years	0. <5	3. > 2 years ago	2. >2 years	1. Yes	6. Condoms	2. About six weeks after birth		For spacing	1. Yes	3. ANC, MAT and PNC	0. No	1. Yes	1. Yes	0. No	0. No							1. Yes	0. No									1. Yes	3. Other	0	0	0	1	1. Yes	0. No	0. No		0. No	1. Yes	1. Yes	0. No
38	1. Primary	0. Unemployed	2. Married	0. <5 years	0. <5	3. > 2 years ago	2. >2 years	1. Yes	4. Implants	3. More than six weeks after birth		It's her own choice	0. No	3. ANC, MAT and PNC	0. No	1. Yes	1. Yes	1. Yes	1. Yes	0. Avoids unintended pregnancies immediately after birth & during the first 2 years after birth 1. Improves maternal and child health outcomes	1	1	0	0	0	1. Yes	1. Yes	1. IUD 3. Injectables 4. Implants 6. Condoms	0	1	0	1	1	0	1	1. Yes	0. Health talk 1. One on one with health care provider	1	1	0	0	1. Yes	0. No	0. No		1. Yes	1. Yes	1. Yes	0. No
39	1. Primary	1. Employed	2. Married	1. ≥ 5 years	0. <5	3. > 2 years ago	2. >2 years	1. Yes	3. Injectables	2. About six weeks after birth		Purposefu for spacing.	0. No	3. ANC, MAT and PNC	0. No	1. Yes	1. Yes	1. Yes	1. Yes	0. Avoids unintended pregnancies immediately after birth & during the first 2 years after birth	1	0	0	0	0	1. Yes	1. Yes	2. Oral methods 3. Injectables 4. Implants	0	0	1	1	1	0	0	1. Yes	0. Health talk	1	0	0	0	1. Yes	0. No	0. No		1. Yes	1. Yes	1. Yes	0. No
40	2. Secondary and above	1. Employed	2. Married	1. ≥ 5 years	0. <5	3. > 2 years ago	2. >2 years	1. Yes	4. Implants	2. About six weeks after birth		No side effects experienced	1. Yes	3. ANC, MAT and PNC	0. No	1. Yes	1. Yes	1. Yes	1. Yes	0. Avoids unintended pregnancies immediately after birth & during the first 2 years after birth	1	0	0	0	0	1. Yes	1. Yes	1. IUD 2. Oral methods 3. Injectables 4. Implants	0	1	1	1	1	0	0	1. Yes	1. One on one with health care provider	0	1	0	0	1. Yes	0. No	1. Yes	1. Yes	1. Yes	1. Yes	1. Yes	1. Yes
41	1. Primary	0. Unemployed	2. Married	1. ≥ 5 years	0. <5	1. Between 1 - 2 years	2. >2 years	1. Yes	3. Injectables	2. About six weeks after birth		To avoid unintended pregnancy	1. Yes	3. ANC, MAT and PNC	0. No	1. Yes	1. Yes	1. Yes	1. Yes	0. Avoids unintended pregnancies immediately after birth & during the first 2 years after birth	1	0	0	0	0	1. Yes	1. Yes	1. IUD 2. Oral methods 3. Injectables 4. Implants 6. Condoms	0	1	1	1	1	0	1	1. Yes	0. Health talk	1	0	0	0	1. Yes	1. Yes	0. No		1. Yes	1. Yes	0. No	1. Yes
42	1. Primary	1. Employed	2. Married	1. ≥ 5 years	1. ≥ 5	3. > 2 years ago	2. >2 years	1. Yes	3. Injectables	2. About six weeks after birth		Got pregnant when was using jadelle	1. Yes	3. ANC, MAT and PNC	0. No	1. Yes	1. Yes	1. Yes	1. Yes	4. Others.	0	0	0	0	1	1. Yes	1. Yes	0. Sterilization 6. Condoms	1	0	0	0	0	0	1	1. Yes	1. One on one with health care provider	0	1	0	0	1. Yes	0. No	1. Yes	1. Yes	1. Yes	1. Yes	1. Yes	0. No
43	1. Primary	0. Unemployed	2. Married	1. ≥ 5 years	0. <5	3. > 2 years ago	2. >2 years	1. Yes	3. Injectables	3. More than six weeks after birth	0. No	Excess bleeding	1. Yes	3. ANC, MAT and PNC	0. No	1. Yes	1. Yes	0. No	1. Yes	1. Improves maternal and child health outcomes	0	1	0	0	0	0. No	0. No									1. Yes	0. Health talk 1. One on one with health care provider	1	1	0	0	1. Yes	0. No	0. No		1. Yes	1. Yes	0. No	1. Yes
44	2. Secondary and above	0. Unemployed	2. Married	1. ≥ 5 years	0. <5	3. > 2 years ago	1. 1 - 2 years	1. Yes	3. Injectables	2. About six weeks after birth	1. Yes	For proper Child spacing	1. Yes	3. ANC, MAT and PNC	1. Yes	1. Yes	1. Yes	1. Yes	1. Yes	0. Avoids unintended pregnancies immediately after birth & during the first 2 years after birth	1	0	0	0	0	1. Yes	0. No									1. Yes	0. Health talk 1. One on one with health care provider	1	1	0	0	1. Yes	0. No	1. Yes	1. Yes	1. Yes	1. Yes	0. No	1. Yes
45	1. Primary	0. Unemployed	0. Single, Non-regular partner	0. <5 years	0. <5	3. > 2 years ago	2. >2 years	0. No				She does not like any family planning.	0. No	3. ANC, MAT and PNC	0. No	1. Yes	1. Yes	1. Yes	1. Yes	0. Avoids unintended pregnancies immediately after birth & during the first 2 years after birth	1	0	0	0	0	1. Yes	0. No									1. Yes	1. One on one with health care provider	0	1	0	0	1. Yes	0. No	1. Yes	1. Yes	1. Yes	1. Yes	1. Yes	0. No
46	2. Secondary and above	0. Unemployed	0. Single, Non-regular partner	1. ≥ 5 years	0. <5	3. > 2 years ago	2. >2 years	0. No					0. No	3. ANC, MAT and PNC	0. No	1. Yes	1. Yes	1. Yes	1. Yes	0. Avoids unintended pregnancies immediately after birth & during the first 2 years after birth	1	0	0	0	0	1. Yes	1. Yes	0. Sterilization 1. IUD 2. Oral methods 3. Injectables 4. Implants 5. Fertility Awareness Methods 6. Condoms	1	1	1	1	1	1	1	1. Yes	0. Health talk 1. One on one with health care provider 2. I.E.C Materials	1	1	1	0	0. No	0. No	1. Yes	1. Yes	0. No	1. Yes	0. No	0. No
47	2. Secondary and above	1. Employed	2. Married	1. ≥ 5 years	0. <5	3. > 2 years ago	2. >2 years	0. No				Unitended pregnancy	1. Yes	3. ANC, MAT and PNC	0. No	1. Yes	1. Yes	1. Yes	1. Yes	0. Avoids unintended pregnancies immediately after birth & during the first 2 years after birth	1	0	0	0	0	1. Yes	1. Yes	1. IUD 4. Implants 6. Condoms	0	1	0	0	1	0	1	1. Yes	1. One on one with health care provider	0	1	0	0	1. Yes	0. No	0. No		1. Yes	1. Yes	1. Yes	1. Yes
48	1. Primary	0. Unemployed	2. Married	0. <5 years	0. <5	3. > 2 years ago	2. >2 years	1. Yes	4. Implants	2. About six weeks after birth		To prevent unwanted pregnancy	1. Yes	3. ANC, MAT and PNC	0. No	1. Yes	1. Yes	1. Yes	0. No							1. Yes	0. No									1. Yes	3. Other	0	0	0	1	1. Yes	0. No	0. No		1. Yes	1. Yes	1. Yes	0. No
49	1. Primary	0. Unemployed	0. Single, Non-regular partner	1. ≥ 5 years	0. <5	3. > 2 years ago	2. >2 years	1. Yes	4. Implants	3. More than six weeks after birth	1. Yes	She prefers fp for 3years	1. Yes	3. ANC, MAT and PNC	0. No	1. Yes	1. Yes	1. Yes	1. Yes	0. Avoids unintended pregnancies immediately after birth & during the first 2 years after birth 1. Improves maternal and child health outcomes 3. Reduces on cost for both the mother and to the health facility 4. Others.	1	1	0	1	1	1. Yes	1. Yes	0. Sterilization 1. IUD 2. Oral methods 3. Injectables 4. Implants 6. Condoms	1	1	1	1	1	0	1	1. Yes	0. Health talk 1. One on one with health care provider	1	1	0	0	1. Yes	0. No	0. No		1. Yes	1. Yes	1. Yes	1. Yes
50	2. Secondary and above	0. Unemployed	2. Married	0. <5 years	0. <5	3. > 2 years ago	2. >2 years	1. Yes	3. Injectables	2. About six weeks after birth		So as to improve the quality of life and give the best care to the ones present.	0. No	3. ANC, MAT and PNC	0. No	1. Yes	1. Yes	0. No	1. Yes	0. Avoids unintended pregnancies immediately after birth & during the first 2 years after birth 3. Reduces on cost for both the mother and to the health facility	1	0	0	1	0	1. Yes	1. Yes	1. IUD 2. Oral methods 3. Injectables 4. Implants	0	1	1	1	1	0	0	1. Yes	0. Health talk	1	0	0	0	0. No	1. Yes	0. No		1. Yes	0. No	0. No	1. Yes
51	1. Primary	1. Employed	3. Living together	1. ≥ 5 years	0. <5	4. This is my first child		1. Yes	4. Implants	3. More than six weeks after birth		To avoid unplanned pregnancy.	0. No	3. ANC, MAT and PNC	0. No	1. Yes	0. No		0. No							0. No	1. Yes	1. IUD 2. Oral methods 3. Injectables 4. Implants	0	1	1	1	1	0	0	1. Yes	0. Health talk	1	0	0	0	1. Yes	0. No	0. No		1. Yes	1. Yes	1. Yes	1. Yes
52	0. None	1. Employed	2. Married	0. <5 years	0. <5	3. > 2 years ago	2. >2 years	0. No				Unintended pregnancy	1. Yes	3. ANC, MAT and PNC	0. No	1. Yes	1. Yes	1. Yes	1. Yes	0. Avoids unintended pregnancies immediately after birth & during the first 2 years after birth	1	0	0	0	0	1. Yes	1. Yes	1. IUD 4. Implants 6. Condoms	0	1	0	0	1	0	1	1. Yes	1. One on one with health care provider	0	1	0	0	1. Yes	1. Yes	0. No		1. Yes	1. Yes	1. Yes	1. Yes
53	1. Primary	0. Unemployed	2. Married	1. ≥ 5 years	1. ≥ 5	3. > 2 years ago	2. >2 years	1. Yes	3. Injectables	2. About six weeks after birth		To allow the child to grow and give him maximum attention. For a better living.	1. Yes	3. ANC, MAT and PNC	0. No	0. No	1. Yes	1. Yes	1. Yes	0. Avoids unintended pregnancies immediately after birth & during the first 2 years after birth 1. Improves maternal and child health outcomes	1	1	0	0	0	1. Yes	1. Yes	3. Injectables 4. Implants	0	0	0	1	1	0	0	1. Yes	0. Health talk	1	0	0	0	1. Yes	0. No	0. No		1. Yes	1. Yes	1. Yes	1. Yes
54	1. Primary	0. Unemployed	0. Single, Non-regular partner	1. ≥ 5 years	0. <5	4. This is my first child		0. No				She would use emergency contraceptive everytime she had intercourse with the partner.	0. No	3. ANC, MAT and PNC	0. No	1. Yes	1. Yes	1. Yes	1. Yes	0. Avoids unintended pregnancies immediately after birth & during the first 2 years after birth	1	0	0	0	0	0. No	0. No									1. Yes	1. One on one with health care provider	0	1	0	0	1. Yes	0. No	0. No		0. No	1. Yes	1. Yes	0. No
55	2. Secondary and above	0. Unemployed	2. Married	0. <5 years	0. <5	3. > 2 years ago	2. >2 years	1. Yes	4. Implants	3. More than six weeks after birth	1. Yes	The client didnt want to get another pregnancy just yet	1. Yes	3. ANC, MAT and PNC	0. No	1. Yes	1. Yes	1. Yes	1. Yes	0. Avoids unintended pregnancies immediately after birth & during the first 2 years after birth	1	0	0	0	0	1. Yes	1. Yes	1. IUD 2. Oral methods 3. Injectables 4. Implants 6. Condoms	0	1	1	1	1	0	1	1. Yes	1. One on one with health care provider	0	1	0	0	0. No	1. Yes	1. Yes	1. Yes	0. No	1. Yes	1. Yes	0. No
56	2. Secondary and above	1. Employed	0. Single, Non-regular partner	0. <5 years	0. <5	4. This is my first child		0. No				Had used 5 year implant, fell sick,so I later removed it after 3 months.Tried the 3month injection, once.never went for subsequent FP TCA.A	0. No	2. ANC, MAT Only	1. Yes	1. Yes	0. No		0. No							0. No	1. Yes	1. IUD 2. Oral methods 3. Injectables 4. Implants	0	1	1	1	1	0	0	0. No							0. No	0. No		1. Yes	1. Yes	1. Yes	0. No
57	1. Primary	0. Unemployed	0. Single, Non-regular partner	0. <5 years	0. <5	3. > 2 years ago	2. >2 years	1. Yes	4. Implants	3. More than six weeks after birth		To take care of the other children comfortably	1. Yes	3. ANC, MAT and PNC	1. Yes	1. Yes	1. Yes	1. Yes	1. Yes	0. Avoids unintended pregnancies immediately after birth & during the first 2 years after birth 4. Others.	1	0	0	0	1	1. Yes	1. Yes	2. Oral methods 3. Injectables 4. Implants 6. Condoms	0	0	1	1	1	0	1	1. Yes	0. Health talk 1. One on one with health care provider 3. Other	1	1	0	1	1. Yes	0. No	1. Yes	1. Yes	1. Yes	1. Yes	0. No	0. No
58	1. Primary	0. Unemployed	2. Married	0. <5 years	0. <5	3. > 2 years ago	2. >2 years	1. Yes	4. Implants	3. More than six weeks after birth		To prevent another pregnancy	1. Yes	3. ANC, MAT and PNC	1. Yes	1. Yes	0. No		0. No							0. No	0. No									1. Yes	0. Health talk 3. Other	1	0	0	1	1. Yes	0. No	1. Yes	0. No	1. Yes	1. Yes	0. No	0. No
59	2. Secondary and above	0. Unemployed	2. Married	1. ≥ 5 years	0. <5	1. Between 1 - 2 years	1. 1 - 2 years	1. Yes	1. IUD	2. About six weeks after birth		To allow them grow before getting another child	1. Yes	3. ANC, MAT and PNC	1. Yes	1. Yes	1. Yes	0. No	0. No							0. No	0. No									1. Yes	0. Health talk	1	0	0	0	1. Yes	0. No	1. Yes	1. Yes	1. Yes	1. Yes	0. No	0. No
60	1. Primary	0. Unemployed	0. Single, Non-regular partner	1. ≥ 5 years	0. <5	3. > 2 years ago	1. 1 - 2 years	1. Yes	4. Implants	1. Immediately afterbirth (Within 48 hours post discharge)		Wishes to take good care of the children she already has. Afraid of conceiving again	1. Yes	3. ANC, MAT and PNC	0. No	1. Yes	1. Yes	1. Yes	0. No							1. Yes	1. Yes	0. Sterilization 1. IUD 2. Oral methods 3. Injectables 4. Implants 6. Condoms	1	1	1	1	1	0	1	1. Yes	0. Health talk 1. One on one with health care provider	1	1	0	0	1. Yes	1. Yes	1. Yes	0. No	1. Yes	1. Yes	0. No	0. No
61	1. Primary	0. Unemployed	0. Single, Non-regular partner	1. ≥ 5 years	1. ≥ 5	3. > 2 years ago	2. >2 years	0. No				Child spacing	1. Yes	3. ANC, MAT and PNC	1. Yes	1. Yes	1. Yes	1. Yes	1. Yes	0. Avoids unintended pregnancies immediately after birth & during the first 2 years after birth 1. Improves maternal and child health outcomes	1	1	0	0	0	1. Yes	1. Yes	1. IUD 2. Oral methods 3. Injectables 4. Implants 5. Fertility Awareness Methods 6. Condoms	0	1	1	1	1	1	1	1. Yes	0. Health talk 1. One on one with health care provider	1	1	0	0	1. Yes	1. Yes	0. No		1. Yes	1. Yes	1. Yes	0. No
62	1. Primary	0. Unemployed	0. Single, Non-regular partner	1. ≥ 5 years	1. ≥ 5	3. > 2 years ago	2. >2 years	0. No				Child spacing	1. Yes	3. ANC, MAT and PNC	1. Yes	1. Yes	1. Yes	1. Yes	1. Yes	0. Avoids unintended pregnancies immediately after birth & during the first 2 years after birth 1. Improves maternal and child health outcomes	1	1	0	0	0	1. Yes	1. Yes	1. IUD 2. Oral methods 3. Injectables 4. Implants 5. Fertility Awareness Methods 6. Condoms	0	1	1	1	1	1	1	1. Yes	0. Health talk 1. One on one with health care provider	1	1	0	0	1. Yes	1. Yes	0. No		1. Yes	1. Yes	1. Yes	0. No
63	2. Secondary and above	0. Unemployed	2. Married	1. ≥ 5 years	0. <5	3. > 2 years ago	2. >2 years	1. Yes	3. Injectables	3. More than six weeks after birth		She wanted to have good child spacing	1. Yes	3. ANC, MAT and PNC	1. Yes	1. Yes	1. Yes	1. Yes	1. Yes	0. Avoids unintended pregnancies immediately after birth & during the first 2 years after birth 2. Reduces frequent visits to health facility	1	0	1	0	0	1. Yes	1. Yes	1. IUD 2. Oral methods 3. Injectables 4. Implants 5. Fertility Awareness Methods 6. Condoms	0	1	1	1	1	1	1	1. Yes	0. Health talk 2. I.E.C Materials	1	0	1	0	1. Yes	1. Yes	1. Yes	1. Yes	1. Yes	1. Yes	1. Yes	1. Yes
64	1. Primary	0. Unemployed	0. Single, Non-regular partner	0. <5 years	0. <5	4. This is my first child		1. Yes	4. Implants	2. About six weeks after birth	1. Yes	I was advised to use to avoid another pregnancy in young age	0. No	3. ANC, MAT and PNC	1. Yes	1. Yes	0. No		1. Yes	0. Avoids unintended pregnancies immediately after birth & during the first 2 years after birth	1	0	0	0	0	0. No	1. Yes	1. IUD 2. Oral methods 4. Implants	0	1	1	0	1	0	0	1. Yes	1. One on one with health care provider	0	1	0	0	1. Yes	1. Yes	0. No		1. Yes	1. Yes	1. Yes	0. No
65	1. Primary	0. Unemployed	2. Married	0. <5 years	0. <5	4. This is my first child		1. Yes	3. Injectables	3. More than six weeks after birth		To give child time to grow and also for her to have some financial stability	1. Yes	3. ANC, MAT and PNC	0. No	1. Yes	1. Yes	1. Yes	1. Yes	0. Avoids unintended pregnancies immediately after birth & during the first 2 years after birth	1	0	0	0	0	1. Yes	1. Yes	0. Sterilization 1. IUD 2. Oral methods 3. Injectables 4. Implants 5. Fertility Awareness Methods 6. Condoms	1	1	1	1	1	1	1	1. Yes	0. Health talk 1. One on one with health care provider	1	1	0	0	1. Yes	1. Yes	1. Yes	1. Yes	1. Yes	1. Yes	1. Yes	0. No
66	2. Secondary and above	0. Unemployed	1. Single with regular partner	0. <5 years	1. ≥ 5	0. > 1 year ago	0. < 1 years	1. Yes	4. Implants	3. More than six weeks after birth		Economic stress for having many children	1. Yes	3. ANC, MAT and PNC	1. Yes	1. Yes	1. Yes	1. Yes	1. Yes	0. Avoids unintended pregnancies immediately after birth & during the first 2 years after birth	1	0	0	0	0	1. Yes	1. Yes	1. IUD 2. Oral methods 3. Injectables 4. Implants 5. Fertility Awareness Methods 6. Condoms	0	1	1	1	1	1	1	1. Yes	0. Health talk 1. One on one with health care provider 2. I.E.C Materials	1	1	1	0	1. Yes	1. Yes	1. Yes	1. Yes	1. Yes	1. Yes	1. Yes	1. Yes
67	1. Primary	0. Unemployed	1. Single with regular partner	1. ≥ 5 years	0. <5	4. This is my first child		1. Yes	4. Implants	3. More than six weeks after birth		Economic times and equally single	1. Yes	3. ANC, MAT and PNC	1. Yes	1. Yes	1. Yes	1. Yes	1. Yes	0. Avoids unintended pregnancies immediately after birth & during the first 2 years after birth 1. Improves maternal and child health outcomes	1	1	0	0	0	1. Yes	1. Yes	0. Sterilization 1. IUD 2. Oral methods 3. Injectables 4. Implants 5. Fertility Awareness Methods 6. Condoms	1	1	1	1	1	1	1	1. Yes	0. Health talk 1. One on one with health care provider 2. I.E.C Materials	1	1	1	0	1. Yes	1. Yes	1. Yes	1. Yes	1. Yes	1. Yes	1. Yes	1. Yes
68	1. Primary	0. Unemployed	2. Married	1. ≥ 5 years	0. <5	4. This is my first child		1. Yes	3. Injectables	3. More than six weeks after birth		Child spacing	1. Yes	3. ANC, MAT and PNC	1. Yes	1. Yes	1. Yes	1. Yes	1. Yes	0. Avoids unintended pregnancies immediately after birth & during the first 2 years after birth 1. Improves maternal and child health outcomes 2. Reduces frequent visits to health facility	1	1	1	0	0	1. Yes	1. Yes	0. Sterilization 1. IUD 2. Oral methods 3. Injectables 4. Implants 5. Fertility Awareness Methods 6. Condoms	1	1	1	1	1	1	1	1. Yes	0. Health talk 1. One on one with health care provider	1	1	0	0	1. Yes	1. Yes	1. Yes	1. Yes	1. Yes	1. Yes	1. Yes	1. Yes
69	1. Primary	0. Unemployed	2. Married	0. <5 years	0. <5	4. This is my first child		0. No					0. No	3. ANC, MAT and PNC	1. Yes	1. Yes	0. No		1. Yes	0. Avoids unintended pregnancies immediately after birth & during the first 2 years after birth	1	0	0	0	0	0. No	0. No									1. Yes	1. One on one with health care provider	0	1	0	0	1. Yes	0. No	0. No		0. No	1. Yes	1. Yes	0. No
70	1. Primary	0. Unemployed	2. Married	1. ≥ 5 years	1. ≥ 5	3. > 2 years ago	2. >2 years	1. Yes	5. Fertility Awareness Methods	2. About six weeks after birth	1. Yes	Child spacing	1. Yes	3. ANC, MAT and PNC	1. Yes	1. Yes	1. Yes	1. Yes	1. Yes	0. Avoids unintended pregnancies immediately after birth & during the first 2 years after birth	1	0	0	0	0	1. Yes	1. Yes	0. Sterilization 1. IUD 2. Oral methods 3. Injectables 4. Implants 5. Fertility Awareness Methods 6. Condoms	1	1	1	1	1	1	1	1. Yes	0. Health talk 1. One on one with health care provider	1	1	0	0	1. Yes	1. Yes	1. Yes	1. Yes	1. Yes	1. Yes	1. Yes	0. No
71	2. Secondary and above	1. Employed	2. Married	0. <5 years	0. <5	3. > 2 years ago	2. >2 years	1. Yes	4. Implants	2. About six weeks after birth	1. Yes	To avoid unplanned pregnancy.	1. Yes	3. ANC, MAT and PNC	0. No	1. Yes	1. Yes	1. Yes	1. Yes	0. Avoids unintended pregnancies immediately after birth & during the first 2 years after birth 1. Improves maternal and child health outcomes	1	1	0	0	0	1. Yes	1. Yes	1. IUD 2. Oral methods 3. Injectables 4. Implants 5. Fertility Awareness Methods 6. Condoms	0	1	1	1	1	1	1	1. Yes	0. Health talk 1. One on one with health care provider 2. I.E.C Materials	1	1	1	0	1. Yes	1. Yes	0. No		1. Yes	1. Yes	1. Yes	0. No
72	2. Secondary and above	1. Employed	0. Single, Non-regular partner	0. <5 years	0. <5	3. > 2 years ago	2. >2 years	0. No					0. No	3. ANC, MAT and PNC	1. Yes	1. Yes	1. Yes	1. Yes	0. No							1. Yes	1. Yes	1. IUD 2. Oral methods 3. Injectables 4. Implants 6. Condoms	0	1	1	1	1	0	1	1. Yes	0. Health talk	1	0	0	0	1. Yes	0. No	0. No		0. No	1. Yes	1. Yes	0. No
73	1. Primary	1. Employed	2. Married	0. <5 years	0. <5	3. > 2 years ago	2. >2 years	0. No					1. Yes	3. ANC, MAT and PNC	0. No	1. Yes	0. No		0. No							0. No	0. No									1. Yes	1. One on one with health care provider	0	1	0	0	1. Yes	1. Yes	1. Yes	0. No	1. Yes	1. Yes	1. Yes	0. No
74	1. Primary	0. Unemployed	2. Married	0. <5 years	0. <5	3. > 2 years ago	2. >2 years	1. Yes	6. Condoms	3. More than six weeks after birth	1. Yes	Preferred method	1. Yes	2. ANC, MAT Only	0. No	1. Yes	1. Yes	1. Yes	1. Yes	0. Avoids unintended pregnancies immediately after birth & during the first 2 years after birth	1	0	0	0	0	1. Yes	0. No									1. Yes	0. Health talk 1. One on one with health care provider	1	1	0	0	1. Yes	1. Yes	1. Yes	0. No	1. Yes	1. Yes	1. Yes	0. No
75	2. Secondary and above	1. Employed	0. Single, Non-regular partner	0. <5 years	0. <5	3. > 2 years ago	2. >2 years	1. Yes	6. Condoms	2. About six weeks after birth	1. Yes	Avoid unplanned pregnancy.	1. Yes	3. ANC, MAT and PNC	0. No	1. Yes	1. Yes	0. No	0. No							0. No	0. No									1. Yes	0. Health talk	1	0	0	0	1. Yes	0. No	0. No		1. Yes	1. Yes	1. Yes	0. No
76	1. Primary	0. Unemployed	2. Married	0. <5 years	0. <5	1. Between 1 - 2 years	1. 1 - 2 years	1. Yes	4. Implants	2. About six weeks after birth	1. Yes	To avoid unplanned pregnancy.	0. No	3. ANC, MAT and PNC	1. Yes	1. Yes	1. Yes	1. Yes	1. Yes	0. Avoids unintended pregnancies immediately after birth & during the first 2 years after birth	1	0	0	0	0	1. Yes	1. Yes	4. Implants	0	0	0	0	1	0	0	1. Yes	1. One on one with health care provider	0	1	0	0	1. Yes	0. No	0. No		1. Yes	1. Yes	1. Yes	0. No
77	2. Secondary and above	0. Unemployed	2. Married	0. <5 years	0. <5	3. > 2 years ago	2. >2 years	0. No					1. Yes	3. ANC, MAT and PNC	0. No	1. Yes	0. No		0. No							0. No	0. No									1. Yes	0. Health talk	1	0	0	0	1. Yes	0. No	0. No		1. Yes	1. Yes	1. Yes	0. No
78	1. Primary	1. Employed	2. Married	0. <5 years	0. <5	1. Between 1 - 2 years	1. 1 - 2 years	1. Yes	3. Injectables	3. More than six weeks after birth	1. Yes	To allow the one who's now 1year 4months grow	1. Yes	3. ANC, MAT and PNC	0. No	1. Yes	1. Yes	0. No	0. No							0. No	1. Yes	3. Injectables 4. Implants	0	0	0	1	1	0	0	1. Yes	0. Health talk	1	0	0	0	1. Yes	0. No	0. No		1. Yes	0. No	0. No	1. Yes
79	2. Secondary and above	0. Unemployed	2. Married	1. ≥ 5 years	1. ≥ 5	3. > 2 years ago	2. >2 years	1. Yes	3. Injectables	3. More than six weeks after birth	1. Yes	To prevent the possibility of another pregnancy	1. Yes	3. ANC, MAT and PNC	1. Yes	1. Yes	1. Yes	1. Yes	1. Yes	0. Avoids unintended pregnancies immediately after birth & during the first 2 years after birth 4. Others.	1	0	0	0	1	1. Yes	1. Yes	1. IUD 3. Injectables 4. Implants	0	1	0	1	1	0	0	1. Yes	0. Health talk	1	0	0	0	1. Yes	0. No	1. Yes	1. Yes	1. Yes	1. Yes	0. No	0. No
80	1. Primary	0. Unemployed	2. Married	1. ≥ 5 years	1. ≥ 5	3. > 2 years ago	2. >2 years	1. Yes	0. Sterilization	3. More than six weeks after birth	1. Yes	Preferred method of choice	1. Yes	3. ANC, MAT and PNC	1. Yes	1. Yes	1. Yes	1. Yes	1. Yes	0. Avoids unintended pregnancies immediately after birth & during the first 2 years after birth	1	0	0	0	0	1. Yes	0. No									1. Yes	0. Health talk 1. One on one with health care provider	1	1	0	0	1. Yes	0. No	1. Yes	1. Yes	1. Yes	1. Yes	1. Yes	1. Yes
81	1. Primary	1. Employed	2. Married	0. <5 years	0. <5	3. > 2 years ago	2. >2 years	0. No					1. Yes	3. ANC, MAT and PNC	1. Yes	1. Yes	1. Yes	1. Yes	1. Yes	0. Avoids unintended pregnancies immediately after birth & during the first 2 years after birth	1	0	0	0	0	1. Yes	1. Yes	1. IUD 3. Injectables 4. Implants	0	1	0	1	1	0	0	1. Yes	0. Health talk 1. One on one with health care provider	1	1	0	0	1. Yes	0. No	0. No		1. Yes	1. Yes	0. No	0. No
82	2. Secondary and above	1. Employed	3. Living together	1. ≥ 5 years	0. <5	3. > 2 years ago	2. >2 years	1. Yes	4. Implants	2. About six weeks after birth	1. Yes	For spacing.	1. Yes	3. ANC, MAT and PNC	1. Yes	1. Yes	1. Yes	1. Yes	1. Yes	0. Avoids unintended pregnancies immediately after birth & during the first 2 years after birth 1. Improves maternal and child health outcomes	1	1	0	0	0	1. Yes	1. Yes	1. IUD 2. Oral methods 3. Injectables 4. Implants 6. Condoms	0	1	1	1	1	0	1	1. Yes	0. Health talk 1. One on one with health care provider	1	1	0	0	1. Yes	0. No	0. No		1. Yes	1. Yes	1. Yes	0. No
83	1. Primary	0. Unemployed	2. Married	1. ≥ 5 years	0. <5	3. > 2 years ago	2. >2 years	0. No					1. Yes	3. ANC, MAT and PNC	0. No	1. Yes	1. Yes		1. Yes	0. Avoids unintended pregnancies immediately after birth & during the first 2 years after birth	1	0	0	0	0	1. Yes	0. No									1. Yes	0. Health talk	1	0	0	0	1. Yes	0. No	1. Yes	0. No	0. No	1. Yes	1. Yes	0. No
84	1. Primary	0. Unemployed	2. Married	0. <5 years	0. <5	3. > 2 years ago	2. >2 years	1. Yes	4. Implants	3. More than six weeks after birth	1. Yes	To avoid unplanned pregnancy.	0. No	3. ANC, MAT and PNC	1. Yes	1. Yes	1. Yes	1. Yes	1. Yes	0. Avoids unintended pregnancies immediately after birth & during the first 2 years after birth	1	0	0	0	0	1. Yes	1. Yes	2. Oral methods 4. Implants	0	0	1	0	1	0	0	1. Yes	0. Health talk 1. One on one with health care provider	1	1	0	0	1. Yes	0. No	0. No		0. No	1. Yes	1. Yes	1. Yes
85	2. Secondary and above	0. Unemployed	2. Married	1. ≥ 5 years	0. <5	3. > 2 years ago	2. >2 years	1. Yes	4. Implants	2. About six weeks after birth	1. Yes	To avoid getting pregnant.	1. Yes	3. ANC, MAT and PNC	1. Yes	1. Yes	1. Yes	1. Yes	1. Yes	0. Avoids unintended pregnancies immediately after birth & during the first 2 years after birth 1. Improves maternal and child health outcomes	1	1	0	0	0	1. Yes	1. Yes	0. Sterilization 1. IUD 2. Oral methods 3. Injectables 4. Implants	1	1	1	1	1	0	0	1. Yes	0. Health talk	1	0	0	0	1. Yes	1. Yes	0. No		0. No	1. Yes	0. No	1. Yes
86	2. Secondary and above	1. Employed	0. Single, Non-regular partner	0. <5 years	0. <5	4. This is my first child		1. Yes	4. Implants	2. About six weeks after birth	1. Yes	To prevent another pregnancy	0. No	3. ANC, MAT and PNC	1. Yes	1. Yes	1. Yes	1. Yes	1. Yes	0. Avoids unintended pregnancies immediately after birth & during the first 2 years after birth 3. Reduces on cost for both the mother and to the health facility	1	0	0	1	0	0. No	1. Yes	2. Oral methods 3. Injectables 4. Implants	0	0	1	1	1	0	0	1. Yes	0. Health talk 1. One on one with health care provider	1	1	0	0	1. Yes	0. No	1. Yes	1. Yes	1. Yes	1. Yes	0. No	0. No
87	1. Primary	0. Unemployed	2. Married	1. ≥ 5 years	1. ≥ 5	3. > 2 years ago	2. >2 years	1. Yes	5. Fertility Awareness Methods	2. About six weeks after birth	0. No	No side effects	1. Yes	3. ANC, MAT and PNC	0. No	1. Yes	1. Yes	1. Yes	1. Yes	0. Avoids unintended pregnancies immediately after birth & during the first 2 years after birth 1. Improves maternal and child health outcomes	1	1	0	0	0	1. Yes	1. Yes	1. IUD 4. Implants	0	1	0	0	1	0	0	1. Yes	0. Health talk 1. One on one with health care provider	1	1	0	0	1. Yes	0. No	1. Yes	1. Yes	1. Yes	1. Yes	0. No	0. No
88	2. Secondary and above	1. Employed	2. Married	0. <5 years	0. <5	3. > 2 years ago	1. 1 - 2 years	1. Yes	4. Implants	2. About six weeks after birth	1. Yes	Preferred method	0. No	3. ANC, MAT and PNC	1. Yes	1. Yes	1. Yes	1. Yes	1. Yes	0. Avoids unintended pregnancies immediately after birth & during the first 2 years after birth	1	0	0	0	0	1. Yes	1. Yes	0. Sterilization 1. IUD 2. Oral methods 3. Injectables 4. Implants 5. Fertility Awareness Methods 6. Condoms	1	1	1	1	1	1	1	1. Yes	0. Health talk 1. One on one with health care provider 2. I.E.C Materials	1	1	1	0	1. Yes	0. No	1. Yes	0. No	1. Yes	1. Yes	1. Yes	0. No
89	1. Primary	0. Unemployed	0. Single, Non-regular partner	1. ≥ 5 years	0. <5	1. Between 1 - 2 years	1. 1 - 2 years	0. No				Unwanted pregnancy	1. Yes	3. ANC, MAT and PNC	0. No	1. Yes	1. Yes	1. Yes	1. Yes	0. Avoids unintended pregnancies immediately after birth & during the first 2 years after birth 1. Improves maternal and child health outcomes	1	1	0	0	0	1. Yes	1. Yes	4. Implants 6. Condoms	0	0	0	0	1	0	1	1. Yes	0. Health talk 1. One on one with health care provider	1	1	0	0	1. Yes	0. No	1. Yes	0. No	1. Yes	1. Yes	1. Yes	1. Yes
90	2. Secondary and above	0. Unemployed	2. Married	1. ≥ 5 years	1. ≥ 5	3. > 2 years ago	2. >2 years	1. Yes	3. Injectables	2. About six weeks after birth	0. No	Already had four children and wanted child spacing	1. Yes	3. ANC, MAT and PNC	1. Yes	1. Yes	1. Yes	1. Yes	1. Yes	0. Avoids unintended pregnancies immediately after birth & during the first 2 years after birth 1. Improves maternal and child health outcomes	1	1	0	0	0	1. Yes	1. Yes	0. Sterilization 1. IUD 2. Oral methods 3. Injectables 4. Implants 5. Fertility Awareness Methods 6. Condoms	1	1	1	1	1	1	1	1. Yes	1. One on one with health care provider	0	1	0	0	1. Yes	1. Yes	1. Yes	1. Yes	1. Yes	1. Yes	1. Yes	1. Yes
91	1. Primary	0. Unemployed	2. Married	1. ≥ 5 years	0. <5	3. > 2 years ago	2. >2 years	0. No				She feels she has used enough of long term FP and it's time for a break	1. Yes	3. ANC, MAT and PNC	0. No	1. Yes	1. Yes	1. Yes	1. Yes	4. Others.	0	0	0	0	1	1. Yes	1. Yes	1. IUD 2. Oral methods 3. Injectables 4. Implants 6. Condoms	0	1	1	1	1	0	1	1. Yes	1. One on one with health care provider	0	1	0	0	1. Yes	0. No	0. No		0. No	0. No	1. Yes	0. No
92	1. Primary	0. Unemployed	2. Married	1. ≥ 5 years	0. <5	3. > 2 years ago	2. >2 years	1. Yes	4. Implants	2. About six weeks after birth	1. Yes	Advice from the Husband to avoid close delivery	1. Yes	3. ANC, MAT and PNC	0. No	1. Yes	1. Yes	1. Yes	1. Yes	0. Avoids unintended pregnancies immediately after birth & during the first 2 years after birth	1	0	0	0	0	1. Yes	1. Yes	1. IUD 2. Oral methods 3. Injectables 4. Implants 6. Condoms	0	1	1	1	1	0	1	1. Yes	0. Health talk 1. One on one with health care provider	1	1	0	0	1. Yes	0. No	0. No		0. No	1. Yes	1. Yes	0. No
93	0. None	0. Unemployed	2. Married	1. ≥ 5 years	1. ≥ 5	3. > 2 years ago	2. >2 years	1. Yes	4. Implants	3. More than six weeks after birth	1. Yes		1. Yes	3. ANC, MAT and PNC	1. Yes	1. Yes	1. Yes	1. Yes	1. Yes	0. Avoids unintended pregnancies immediately after birth & during the first 2 years after birth	1	0	0	0	0	1. Yes	1. Yes	4. Implants	0	0	0	0	1	0	0	1. Yes	0. Health talk	1	0	0	0	1. Yes	1. Yes	0. No		1. Yes	1. Yes	1. Yes	0. No
94	2. Secondary and above	1. Employed	2. Married	1. ≥ 5 years	0. <5	3. > 2 years ago	2. >2 years	1. Yes	4. Implants	2. About six weeks after birth	1. Yes	To avoid getting pregnant.	1. Yes	3. ANC, MAT and PNC	0. No	1. Yes	1. Yes	1. Yes	1. Yes	0. Avoids unintended pregnancies immediately after birth & during the first 2 years after birth 1. Improves maternal and child health outcomes	1	1	0	0	0	1. Yes	1. Yes	1. IUD 2. Oral methods 3. Injectables 4. Implants 6. Condoms	0	1	1	1	1	0	1	1. Yes	0. Health talk 1. One on one with health care provider	1	1	0	0	1. Yes	1. Yes	0. No		1. Yes	1. Yes	1. Yes	0. No
95	2. Secondary and above	1. Employed	2. Married	1. ≥ 5 years	0. <5	3. > 2 years ago	2. >2 years	1. Yes	3. Injectables	2. About six weeks after birth	1. Yes	To avoid getting pregnant.	1. Yes	3. ANC, MAT and PNC	0. No	1. Yes	1. Yes	1. Yes	1. Yes	0. Avoids unintended pregnancies immediately after birth & during the first 2 years after birth	1	0	0	0	0	1. Yes	1. Yes	2. Oral methods 3. Injectables 4. Implants	0	0	1	1	1	0	0	1. Yes	0. Health talk 1. One on one with health care provider	1	1	0	0	0. No	0. No	0. No		1. Yes	1. Yes	1. Yes	0. No
96	2. Secondary and above	1. Employed	1. Single with regular partner	0. <5 years	0. <5	4. This is my first child		1. Yes	6. Condoms	2. About six weeks after birth	1. Yes	Avoid getting pregnant.	1. Yes	3. ANC, MAT and PNC	0. No	1. Yes	1. Yes	1. Yes	1. Yes	0. Avoids unintended pregnancies immediately after birth & during the first 2 years after birth 1. Improves maternal and child health outcomes	1	1	0	0	0	1. Yes	1. Yes	2. Oral methods 3. Injectables 4. Implants	0	0	1	1	1	0	0	1. Yes	0. Health talk 1. One on one with health care provider	1	1	0	0	1. Yes	0. No	1. Yes	0. No	0. No	1. Yes	1. Yes	0. No
97	1. Primary	0. Unemployed	2. Married	1. ≥ 5 years	1. ≥ 5	3. > 2 years ago	2. >2 years	1. Yes	4. Implants	3. More than six weeks after birth	1. Yes	To birth space	1. Yes	3. ANC, MAT and PNC	0. No	1. Yes	0. No		1. Yes	0. Avoids unintended pregnancies immediately after birth & during the first 2 years after birth	1	0	0	0	0	1. Yes	1. Yes	1. IUD 4. Implants	0	1	0	0	1	0	0	1. Yes	0. Health talk 1. One on one with health care provider	1	1	0	0	1. Yes	0. No	1. Yes	0. No	0. No	1. Yes	0. No	0. No
98	0. None	0. Unemployed	2. Married	1. ≥ 5 years	0. <5	3. > 2 years ago	2. >2 years	1. Yes	4. Implants	3. More than six weeks after birth	1. Yes	To avoid getting pregnant.	1. Yes	3. ANC, MAT and PNC	1. Yes	1. Yes	1. Yes	1. Yes	1. Yes	0. Avoids unintended pregnancies immediately after birth & during the first 2 years after birth 1. Improves maternal and child health outcomes 3. Reduces on cost for both the mother and to the health facility	1	1	0	1	0	1. Yes	1. Yes	1. IUD 2. Oral methods 3. Injectables 4. Implants 6. Condoms	0	1	1	1	1	0	1	1. Yes	0. Health talk 1. One on one with health care provider	1	1	0	0	1. Yes	0. No	0. No		1. Yes	1. Yes	1. Yes	0. No
99	1. Primary	0. Unemployed	3. Living together	0. <5 years	1. ≥ 5	3. > 2 years ago	2. >2 years	0. No					1. Yes	3. ANC, MAT and PNC	0. No	1. Yes	1. Yes	0. No	1. Yes	0. Avoids unintended pregnancies immediately after birth & during the first 2 years after birth	1	0	0	0	0	0. No	1. Yes	4. Implants	0	0	0	0	1	0	0	1. Yes	0. Health talk 1. One on one with health care provider	1	1	0	0	1. Yes	1. Yes	0. No		1. Yes	1. Yes	1. Yes	0. No
100	2. Secondary and above	0. Unemployed	2. Married	0. <5 years	0. <5	3. > 2 years ago	2. >2 years	0. No					1. Yes	3. ANC, MAT and PNC	0. No	1. Yes	1. Yes	1. Yes	1. Yes	0. Avoids unintended pregnancies immediately after birth & during the first 2 years after birth 1. Improves maternal and child health outcomes	1	1	0	0	0	1. Yes	1. Yes	1. IUD 2. Oral methods 3. Injectables 4. Implants 5. Fertility Awareness Methods 6. Condoms	0	1	1	1	1	1	1	1. Yes	0. Health talk	1	0	0	0	1. Yes	1. Yes	0. No		1. Yes	1. Yes	1. Yes	0. No
101	0. None	0. Unemployed	2. Married	0. <5 years	0. <5	3. > 2 years ago	2. >2 years	1. Yes	3. Injectables	2. About six weeks after birth	1. Yes	Unitended pregnancy	1. Yes	3. ANC, MAT and PNC	0. No	1. Yes	0. No		1. Yes	0. Avoids unintended pregnancies immediately after birth & during the first 2 years after birth	1	0	0	0	0	1. Yes	1. Yes	1. IUD 2. Oral methods 3. Injectables 6. Condoms	0	1	1	1	0	0	1	1. Yes	0. Health talk 1. One on one with health care provider	1	1	0	0	1. Yes	0. No	1. Yes	0. No	1. Yes	1. Yes	0. No	1. Yes
102	0. None	0. Unemployed	2. Married	0. <5 years	1. ≥ 5	3. > 2 years ago	2. >2 years	1. Yes	5. Fertility Awareness Methods	2. About six weeks after birth	1. Yes	Unplanned pregnancy	1. Yes	3. ANC, MAT and PNC	0. No	1. Yes	1. Yes	1. Yes	1. Yes	0. Avoids unintended pregnancies immediately after birth & during the first 2 years after birth 1. Improves maternal and child health outcomes 3. Reduces on cost for both the mother and to the health facility	1	1	0	1	0	1. Yes	1. Yes	1. IUD 4. Implants	0	1	0	0	1	0	0	1. Yes	0. Health talk 1. One on one with health care provider	1	1	0	0	1. Yes	0. No	1. Yes	1. Yes	1. Yes	1. Yes	1. Yes	1. Yes
103	2. Secondary and above	1. Employed	2. Married	1. ≥ 5 years	0. <5	3. > 2 years ago	2. >2 years	1. Yes	4. Implants	2. About six weeks after birth	1. Yes	Unplanned pregnancy	1. Yes	3. ANC, MAT and PNC	0. No	1. Yes	1. Yes	1. Yes	1. Yes	0. Avoids unintended pregnancies immediately after birth & during the first 2 years after birth 1. Improves maternal and child health outcomes	1	1	0	0	0	1. Yes	1. Yes	1. IUD 6. Condoms	0	1	0	0	0	0	1	1. Yes	0. Health talk 1. One on one with health care provider	1	1	0	0	1. Yes	0. No	0. No		1. Yes	1. Yes	1. Yes	1. Yes
104	2. Secondary and above	0. Unemployed	2. Married	0. <5 years	1. ≥ 5	3. > 2 years ago	2. >2 years	1. Yes	4. Implants	2. About six weeks after birth	1. Yes	To allow the child to grow.	1. Yes	3. ANC, MAT and PNC	0. No	1. Yes	0. No		0. No							1. Yes	1. Yes	2. Oral methods 3. Injectables 4. Implants	0	0	1	1	1	0	0	1. Yes	0. Health talk	1	0	0	0	1. Yes	1. Yes	0. No		0. No	1. Yes	0. No	0. No
105	1. Primary	0. Unemployed	0. Single, Non-regular partner	0. <5 years	0. <5	3. > 2 years ago	2. >2 years	1. Yes	4. Implants	2. About six weeks after birth	1. Yes	Avoiding getting pregnant.	1. Yes	3. ANC, MAT and PNC	0. No	1. Yes	0. No		0. No							1. Yes	1. Yes	4. Implants	0	0	0	0	1	0	0	1. Yes	0. Health talk	1	0	0	0	1. Yes	0. No	0. No		1. Yes		1. Yes	0. No
106	2. Secondary and above	0. Unemployed	2. Married	0. <5 years	0. <5	1. Between 1 - 2 years	1. 1 - 2 years	0. No					0. No	3. ANC, MAT and PNC	0. No	1. Yes	1. Yes	1. Yes	0. No							0. No	0. No									1. Yes	3. Other	0	0	0	1	0. No	0. No	0. No		1. Yes	1. Yes	1. Yes	0. No
107	2. Secondary and above	1. Employed	2. Married	0. <5 years	0. <5	3. > 2 years ago	2. >2 years	1. Yes	4. Implants	3. More than six weeks after birth	1. Yes	Has no side effects and prevent unplanned pregnancy	1. Yes	3. ANC, MAT and PNC	0. No	1. Yes	1. Yes	1. Yes	1. Yes	0. Avoids unintended pregnancies immediately after birth & during the first 2 years after birth 1. Improves maternal and child health outcomes	1	1	0	0	0	1. Yes	1. Yes	1. IUD 6. Condoms	0	1	0	0	0	0	1	1. Yes	0. Health talk 1. One on one with health care provider	1	1	0	0	1. Yes	0. No	0. No		1. Yes	1. Yes	0. No	1. Yes
108	2. Secondary and above	0. Unemployed	0. Single, Non-regular partner	1. ≥ 5 years	0. <5	3. > 2 years ago	2. >2 years	0. No					0. No	3. ANC, MAT and PNC	0. No	1. Yes	1. Yes	1. Yes	1. Yes	0. Avoids unintended pregnancies immediately after birth & during the first 2 years after birth	1	0	0	0	0	1. Yes	1. Yes	1. IUD 2. Oral methods 3. Injectables 4. Implants 5. Fertility Awareness Methods 6. Condoms	0	1	1	1	1	1	1	1. Yes	0. Health talk 1. One on one with health care provider	1	1	0	0	1. Yes	0. No	1. Yes	1. Yes	1. Yes	1. Yes	1. Yes	0. No
109	0. None	0. Unemployed	2. Married	1. ≥ 5 years	1. ≥ 5	3. > 2 years ago	2. >2 years	1. Yes	3. Injectables	3. More than six weeks after birth	0. No	To avoid unplanned pregnancy	1. Yes	3. ANC, MAT and PNC	0. No	1. Yes	1. Yes	1. Yes	1. Yes	0. Avoids unintended pregnancies immediately after birth & during the first 2 years after birth 2. Reduces frequent visits to health facility	1	0	1	0	0	1. Yes	1. Yes	1. IUD 6. Condoms	0	1	0	0	0	0	1	1. Yes	0. Health talk 1. One on one with health care provider	1	1	0	0	1. Yes	1. Yes	1. Yes	1. Yes	1. Yes	1. Yes	1. Yes	1. Yes
110	1. Primary	0. Unemployed	2. Married	0. <5 years	0. <5	3. > 2 years ago	2. >2 years	0. No					1. Yes	3. ANC, MAT and PNC	0. No	1. Yes	0. No		0. No							0. No	0. No									1. Yes	0. Health talk	1	0	0	0	0. No	1. Yes	1. Yes	0. No	1. Yes	1. Yes	1. Yes	0. No
111	1. Primary	0. Unemployed	2. Married	0. <5 years	1. ≥ 5	1. Between 1 - 2 years	1. 1 - 2 years	1. Yes	3. Injectables	2. About six weeks after birth	1. Yes	Preferred method of choice	0. No	3. ANC, MAT and PNC	0. No	1. Yes	0. No		1. Yes	0. Avoids unintended pregnancies immediately after birth & during the first 2 years after birth	1	0	0	0	0	1. Yes	0. No									1. Yes	0. Health talk 1. One on one with health care provider	1	1	0	0	1. Yes	0. No	1. Yes	0. No	1. Yes	1. Yes	1. Yes	0. No
112	1. Primary	1. Employed	2. Married	1. ≥ 5 years	0. <5	3. > 2 years ago	2. >2 years	1. Yes	4. Implants	2. About six weeks after birth	1. Yes	To avoid unnecessary pregnancies.	1. Yes	3. ANC, MAT and PNC	0. No	1. Yes	1. Yes	1. Yes	1. Yes	0. Avoids unintended pregnancies immediately after birth & during the first 2 years after birth 1. Improves maternal and child health outcomes	1	1	0	0	0	1. Yes	1. Yes	1. IUD 2. Oral methods 3. Injectables 4. Implants	0	1	1	1	1	0	0	1. Yes	0. Health talk 1. One on one with health care provider	1	1	0	0	1. Yes	1. Yes	0. No		1. Yes	1. Yes	1. Yes	0. No
113	0. None	0. Unemployed	0. Single, Non-regular partner	1. ≥ 5 years	0. <5	3. > 2 years ago	2. >2 years	1. Yes	5. Fertility Awareness Methods	1. Immediately afterbirth (Within 48 hours post discharge)	0. No	No side effect	1. Yes	3. ANC, MAT and PNC	0. No	1. Yes	1. Yes	1. Yes	1. Yes	0. Avoids unintended pregnancies immediately after birth & during the first 2 years after birth	1	0	0	0	0	1. Yes	1. Yes	1. IUD 3. Injectables 4. Implants 6. Condoms	0	1	0	1	1	0	1	1. Yes	0. Health talk 1. One on one with health care provider	1	1	0	0	1. Yes	0. No	0. No		1. Yes	1. Yes	0. No	0. No
114	2. Secondary and above	0. Unemployed	2. Married	1. ≥ 5 years	0. <5	3. > 2 years ago	2. >2 years	1. Yes	3. Injectables	3. More than six weeks after birth	1. Yes		1. Yes	3. ANC, MAT and PNC	0. No	1. Yes	1. Yes	1. Yes	1. Yes	0. Avoids unintended pregnancies immediately after birth & during the first 2 years after birth 4. Others.	1	0	0	0	1	1. Yes	1. Yes	1. IUD 2. Oral methods 3. Injectables 4. Implants 5. Fertility Awareness Methods 6. Condoms	0	1	1	1	1	1	1	1. Yes	0. Health talk 1. One on one with health care provider 2. I.E.C Materials	1	1	1	0	1. Yes	1. Yes	1. Yes	0. No	0. No	1. Yes	1. Yes	1. Yes
115	2. Secondary and above	0. Unemployed	2. Married	1. ≥ 5 years	0. <5	3. > 2 years ago	2. >2 years	1. Yes	2. Orals	3. More than six weeks after birth	1. Yes		1. Yes	3. ANC, MAT and PNC	0. No	1. Yes	1. Yes	1. Yes	1. Yes	4. Others.	0	0	0	0	1	1. Yes	1. Yes	1. IUD 2. Oral methods 3. Injectables 4. Implants 5. Fertility Awareness Methods 6. Condoms	0	1	1	1	1	1	1	1. Yes	0. Health talk	1	0	0	0	1. Yes	1. Yes	1. Yes	1. Yes	1. Yes	1. Yes	1. Yes	1. Yes
116	1. Primary	0. Unemployed	2. Married	1. ≥ 5 years	0. <5	3. > 2 years ago	2. >2 years	0. No				Mother previous FP had expired and lost in the arm hence not using fp now	1. Yes	3. ANC, MAT and PNC	0. No	1. Yes	1. Yes	1. Yes	1. Yes	0. Avoids unintended pregnancies immediately after birth & during the first 2 years after birth	1	0	0	0	0	1. Yes	1. Yes	0. Sterilization 1. IUD 2. Oral methods 3. Injectables 4. Implants 5. Fertility Awareness Methods 6. Condoms	1	1	1	1	1	1	1	1. Yes	0. Health talk 1. One on one with health care provider	1	1	0	0	1. Yes	1. Yes	1. Yes	1. Yes	1. Yes	1. Yes	1. Yes	0. No
117	1. Primary	0. Unemployed	2. Married	0. <5 years	0. <5	3. > 2 years ago	2. >2 years	1. Yes	3. Injectables	3. More than six weeks after birth	1. Yes	Child spacing	1. Yes	3. ANC, MAT and PNC	0. No		1. Yes	1. Yes	1. Yes	4. Others.	0	0	0	0	1	1. Yes	1. Yes	0. Sterilization 1. IUD 2. Oral methods 3. Injectables 4. Implants 5. Fertility Awareness Methods 6. Condoms	1	1	1	1	1	1	1	1. Yes	0. Health talk 1. One on one with health care provider	1	1	0	0	1. Yes	1. Yes	1. Yes	1. Yes	1. Yes	1. Yes	1. Yes	1. Yes
118	0. None	0. Unemployed	2. Married	1. ≥ 5 years	0. <5	3. > 2 years ago	2. >2 years	1. Yes	4. Implants	2. About six weeks after birth	1. Yes	To avoid getting pregnant.	0. No	3. ANC, MAT and PNC	0. No	1. Yes	1. Yes	1. Yes	1. Yes	0. Avoids unintended pregnancies immediately after birth & during the first 2 years after birth	1	0	0	0	0	1. Yes	1. Yes	4. Implants	0	0	0	0	1	0	0	1. Yes	0. Health talk 1. One on one with health care provider	1	1	0	0	1. Yes	0. No	0. No		1. Yes	1. Yes	1. Yes	0. No
119	1. Primary	1. Employed	2. Married	0. <5 years	0. <5	1. Between 1 - 2 years	1. 1 - 2 years	1. Yes	4. Implants	2. About six weeks after birth	1. Yes	To birth space	0. No	3. ANC, MAT and PNC	1. Yes	1. Yes	1. Yes	1. Yes	0. No							1. Yes	1. Yes	1. IUD 2. Oral methods 4. Implants 6. Condoms	0	1	1	0	1	0	1	1. Yes	0. Health talk	1	0	0	0	1. Yes	0. No	1. Yes	1. Yes	1. Yes		0. No	0. No
120	1. Primary	1. Employed	1. Single with regular partner	0. <5 years	0. <5	3. > 2 years ago	2. >2 years	1. Yes	4. Implants	3. More than six weeks after birth	1. Yes	You live a frustrating life if you get an unplanned pregnancy and child.	1. Yes	3. ANC, MAT and PNC	0. No	1. Yes	1. Yes	1. Yes	1. Yes	0. Avoids unintended pregnancies immediately after birth & during the first 2 years after birth	1	0	0	0	0	1. Yes	1. Yes	0. Sterilization 1. IUD 2. Oral methods 3. Injectables 4. Implants 6. Condoms	1	1	1	1	1	0	1	1. Yes	0. Health talk 1. One on one with health care provider	1	1	0	0	1. Yes	0. No	0. No		1. Yes	1. Yes	0. No	0. No
121	1. Primary	0. Unemployed	2. Married	1. ≥ 5 years	0. <5	3. > 2 years ago	2. >2 years	1. Yes	3. Injectables	3. More than six weeks after birth	1. Yes	To prevent another pregnancy so soon	1. Yes	3. ANC, MAT and PNC	1. Yes	1. Yes	1. Yes		1. Yes	0. Avoids unintended pregnancies immediately after birth & during the first 2 years after birth	1	0	0	0	0	1. Yes	1. Yes	1. IUD 2. Oral methods 3. Injectables 4. Implants	0	1	1	1	1	0	0	1. Yes	0. Health talk	1	0	0	0	1. Yes	0. No	1. Yes	1. Yes	1. Yes	1. Yes	1. Yes	0. No
122	2. Secondary and above	0. Unemployed	2. Married	1. ≥ 5 years	0. <5	3. > 2 years ago	2. >2 years	1. Yes	3. Injectables	3. More than six weeks after birth	1. Yes	Child spacing	1. Yes	3. ANC, MAT and PNC	1. Yes	1. Yes	1. Yes	1. Yes	1. Yes	0. Avoids unintended pregnancies immediately after birth & during the first 2 years after birth	1	0	0	0	0	1. Yes	1. Yes									1. Yes	0. Health talk 1. One on one with health care provider	1	1	0	0	1. Yes	1. Yes	1. Yes	1. Yes	1. Yes	1. Yes	1. Yes	1. Yes
123	2. Secondary and above	1. Employed	2. Married	1. ≥ 5 years	0. <5	3. > 2 years ago	2. >2 years	1. Yes	4. Implants	2. About six weeks after birth	1. Yes	Preferred method of choice	1. Yes	3. ANC, MAT and PNC	1. Yes	1. Yes	1. Yes	1. Yes	1. Yes	0. Avoids unintended pregnancies immediately after birth & during the first 2 years after birth	1	0	0	0	0	1. Yes	0. No									1. Yes	0. Health talk 1. One on one with health care provider	1	1	0	0	1. Yes	0. No	0. No		0. No	1. Yes	1. Yes	1. Yes
124	1. Primary	0. Unemployed	0. Single, Non-regular partner	1. ≥ 5 years	0. <5	1. Between 1 - 2 years	1. 1 - 2 years	1. Yes	4. Implants	2. About six weeks after birth	1. Yes	Method of choice	1. Yes	0. No			1. Yes	1. Yes	1. Yes	0. Avoids unintended pregnancies immediately after birth & during the first 2 years after birth	1	0	0	0	0	1. Yes	0. No									1. Yes	1. One on one with health care provider	0	1	0	0	1. Yes	0. No	0. No		0. No	1. Yes	1. Yes	0. No
125	1. Primary	0. Unemployed	0. Single, Non-regular partner	1. ≥ 5 years	0. <5	3. > 2 years ago	2. >2 years	1. Yes	3. Injectables	3. More than six weeks after birth	1. Yes	To prevent a pregnancy, i conceived while on jadele	1. Yes	3. ANC, MAT and PNC	1. Yes	1. Yes	0. No		0. No							0. No	1. Yes	3. Injectables 4. Implants	0	0	0	1	1	0	0	1. Yes	1. One on one with health care provider	0	1	0	0	1. Yes	0. No	1. Yes	0. No	1. Yes	1. Yes	0. No	0. No
126	1. Primary	0. Unemployed	1. Single with regular partner	0. <5 years	0. <5	3. > 2 years ago	2. >2 years	1. Yes	4. Implants	3. More than six weeks after birth	1. Yes	To have enough and ample time to raise her child	1. Yes	3. ANC, MAT and PNC	1. Yes	1. Yes	0. No		1. Yes	0. Avoids unintended pregnancies immediately after birth & during the first 2 years after birth	1	0	0	0	0	1. Yes	1. Yes	0. Sterilization 1. IUD 2. Oral methods 3. Injectables 4. Implants 6. Condoms	1	1	1	1	1	0	1	1. Yes	1. One on one with health care provider	0	1	0	0	1. Yes	0. No	0. No		1. Yes	1. Yes	1. Yes	1. Yes
127	1. Primary	0. Unemployed	2. Married	1. ≥ 5 years	1. ≥ 5	3. > 2 years ago	2. >2 years	1. Yes	3. Injectables	3. More than six weeks after birth	1. Yes	Unintended pregnancy	1. Yes	3. ANC, MAT and PNC	0. No	1. Yes	1. Yes	1. Yes	1. Yes	0. Avoids unintended pregnancies immediately after birth & during the first 2 years after birth 1. Improves maternal and child health outcomes	1	1	0	0	0	1. Yes	1. Yes	1. IUD	0	1	0	0	0	0	0	1. Yes	0. Health talk 1. One on one with health care provider	1	1	0	0	1. Yes	1. Yes	1. Yes	1. Yes	1. Yes	1. Yes	0. No	1. Yes
128	1. Primary	0. Unemployed	2. Married	1. ≥ 5 years	0. <5	3. > 2 years ago	2. >2 years	1. Yes	4. Implants	2. About six weeks after birth	1. Yes	Space children	1. Yes	3. ANC, MAT and PNC	1. Yes	1. Yes	1. Yes	1. Yes	1. Yes	0. Avoids unintended pregnancies immediately after birth & during the first 2 years after birth 1. Improves maternal and child health outcomes 2. Reduces frequent visits to health facility 3. Reduces on cost for both the mother and to the health facility	1	1	1	1	0	1. Yes	1. Yes	0. Sterilization 1. IUD 2. Oral methods 3. Injectables 4. Implants 6. Condoms	1	1	1	1	1	0	1	1. Yes	0. Health talk 1. One on one with health care provider	1	1	0	0	1. Yes	0. No	0. No		0. No	1. Yes	0. No	0. No
129	1. Primary	0. Unemployed	1. Single with regular partner	1. ≥ 5 years	0. <5	3. > 2 years ago	2. >2 years	0. No				Fears side effects	0. No	3. ANC, MAT and PNC	0. No	1. Yes	1. Yes	1. Yes	1. Yes	4. Others.	0	0	0	0	1	1. Yes	1. Yes	2. Oral methods 3. Injectables 6. Condoms	0	0	1	1	0	0	1	1. Yes	0. Health talk 1. One on one with health care provider	1	1	0	0	1. Yes	0. No	1. Yes	0. No	1. Yes	1. Yes	0. No	0. No
130	2. Secondary and above	0. Unemployed	2. Married	0. <5 years	0. <5	3. > 2 years ago	2. >2 years	1. Yes	4. Implants	3. More than six weeks after birth	1. Yes	Self choice as she wanted longterm fp	1. Yes	3. ANC, MAT and PNC	1. Yes	1. Yes	1. Yes	1. Yes	1. Yes	0. Avoids unintended pregnancies immediately after birth & during the first 2 years after birth 1. Improves maternal and child health outcomes 2. Reduces frequent visits to health facility 3. Reduces on cost for both the mother and to the health facility	1	1	1	1	0	1. Yes	1. Yes	0. Sterilization 1. IUD 2. Oral methods 3. Injectables 4. Implants 6. Condoms	1	1	1	1	1	0	1	1. Yes	0. Health talk 1. One on one with health care provider 3. Other	1	1	0	1	1. Yes	0. No	0. No		1. Yes	1. Yes	0. No	1. Yes
131	2. Secondary and above	1. Employed	2. Married	1. ≥ 5 years	1. ≥ 5	3. > 2 years ago	2. >2 years	1. Yes	3. Injectables	3. More than six weeks after birth	1. Yes	It does not have side effects on her	1. Yes	3. ANC, MAT and PNC	1. Yes	1. Yes	1. Yes	1. Yes	1. Yes	0. Avoids unintended pregnancies immediately after birth & during the first 2 years after birth	1	0	0	0	0	1. Yes	1. Yes	1. IUD 2. Oral methods 3. Injectables 4. Implants 5. Fertility Awareness Methods 6. Condoms	0	1	1	1	1	1	1	1. Yes	0. Health talk 1. One on one with health care provider	1	1	0	0	1. Yes	1. Yes	1. Yes	1. Yes	1. Yes	1. Yes	1. Yes	0. No
132	2. Secondary and above	0. Unemployed	2. Married	1. ≥ 5 years	0. <5	3. > 2 years ago	2. >2 years	0. No				Personal choice not use fp	0. No	3. ANC, MAT and PNC	1. Yes	1. Yes	1. Yes	1. Yes	1. Yes	0. Avoids unintended pregnancies immediately after birth & during the first 2 years after birth	1	0	0	0	0	1. Yes	1. Yes	1. IUD 3. Injectables 4. Implants 6. Condoms	0	1	0	1	1	0	1	1. Yes	0. Health talk 1. One on one with health care provider	1	1	0	0	1. Yes	0. No	0. No		1. Yes	1. Yes	0. No	0. No
133	2. Secondary and above	1. Employed	2. Married	1. ≥ 5 years	1. ≥ 5	3. > 2 years ago	2. >2 years	1. Yes	4. Implants	3. More than six weeks after birth	1. Yes	Child spacing	1. Yes	3. ANC, MAT and PNC	1. Yes	1. Yes	1. Yes	1. Yes	1. Yes	0. Avoids unintended pregnancies immediately after birth & during the first 2 years after birth	1	0	0	0	0	1. Yes	1. Yes	0. Sterilization 1. IUD 2. Oral methods 3. Injectables 4. Implants 5. Fertility Awareness Methods 6. Condoms	1	1	1	1	1	1	1	1. Yes	0. Health talk 1. One on one with health care provider	1	1	0	0	1. Yes	1. Yes	1. Yes	1. Yes	1. Yes	1. Yes	1. Yes	1. Yes
134	1. Primary	0. Unemployed	2. Married	0. <5 years	0. <5	3. > 2 years ago	2. >2 years	1. Yes	4. Implants	3. More than six weeks after birth	1. Yes	Child spacing	1. Yes	3. ANC, MAT and PNC	1. Yes	1. Yes	1. Yes	1. Yes	1. Yes	0. Avoids unintended pregnancies immediately after birth & during the first 2 years after birth	1	0	0	0	0	1. Yes	1. Yes	3. Injectables	0	0	0	1	0	0	0	1. Yes	0. Health talk 1. One on one with health care provider	1	1	0	0	1. Yes	1. Yes	1. Yes	1. Yes	1. Yes	1. Yes	1. Yes	1. Yes
135	2. Secondary and above	0. Unemployed	2. Married	0. <5 years	0. <5	3. > 2 years ago	2. >2 years	1. Yes	3. Injectables	2. About six weeks after birth	0. No		1. Yes	3. ANC, MAT and PNC	1. Yes	1. Yes	1. Yes	1. Yes	1. Yes	0. Avoids unintended pregnancies immediately after birth & during the first 2 years after birth 1. Improves maternal and child health outcomes 2. Reduces frequent visits to health facility	1	1	1	0	0	1. Yes	1. Yes	2. Oral methods 3. Injectables 4. Implants 6. Condoms	0	0	1	1	1	0	1	1. Yes	0. Health talk 1. One on one with health care provider	1	1	0	0	1. Yes	1. Yes	0. No		1. Yes	1. Yes	1. Yes	1. Yes
136	2. Secondary and above	1. Employed	2. Married	0. <5 years	0. <5	3. > 2 years ago	2. >2 years	0. No				Not adm when visiting because of the waiting time, it's too long.	1. Yes	3. ANC, MAT and PNC	1. Yes	1. Yes	1. Yes	1. Yes	1. Yes	0. Avoids unintended pregnancies immediately after birth & during the first 2 years after birth	1	0	0	0	0	1. Yes	1. Yes	1. IUD 3. Injectables 4. Implants 6. Condoms	0	1	0	1	1	0	1	1. Yes	1. One on one with health care provider	0	1	0	0	1. Yes	0. No	0. No		0. No	1. Yes	1. Yes	0. No
137	1. Primary	0. Unemployed	2. Married	1. ≥ 5 years	1. ≥ 5	1. Between 1 - 2 years	1. 1 - 2 years	0. No				Preferred method	1. Yes	3. ANC, MAT and PNC	0. No	1. Yes	1. Yes	1. Yes	1. Yes	0. Avoids unintended pregnancies immediately after birth & during the first 2 years after birth	1	0	0	0	0	1. Yes	0. No									1. Yes	0. Health talk 1. One on one with health care provider	1	1	0	0	1. Yes	0. No	1. Yes	1. Yes	0. No	1. Yes	1. Yes	1. Yes
138	1. Primary	0. Unemployed	2. Married	1. ≥ 5 years	1. ≥ 5	3. > 2 years ago	2. >2 years	1. Yes	3. Injectables	2. About six weeks after birth	1. Yes	Preferred method	1. Yes	3. ANC, MAT and PNC	1. Yes	1. Yes	0. No		0. No							0. No	0. No									1. Yes	0. Health talk 1. One on one with health care provider	1	1	0	0	1. Yes	0. No	1. Yes	1. Yes	0. No	1. Yes	1. Yes	1. Yes
139	2. Secondary and above	1. Employed	2. Married	0. <5 years	1. ≥ 5	3. > 2 years ago	2. >2 years	1. Yes	4. Implants	2. About six weeks after birth	1. Yes	To avoid having children with close range age.	0. No	3. ANC, MAT and PNC	0. No	1. Yes	1. Yes	1. Yes	1. Yes	0. Avoids unintended pregnancies immediately after birth & during the first 2 years after birth 1. Improves maternal and child health outcomes	1	1	0	0	0	1. Yes	1. Yes	1. IUD 2. Oral methods 3. Injectables	0	1	1	1	0	0	0	1. Yes	0. Health talk 1. One on one with health care provider	1	1	0	0	0. No	0. No	0. No		1. Yes	1. Yes	1. Yes	0. No
140	1. Primary	0. Unemployed	1. Single with regular partner	0. <5 years	0. <5	3. > 2 years ago	2. >2 years	0. No					1. Yes	3. ANC, MAT and PNC	0. No	1. Yes	1. Yes	1. Yes	1. Yes	0. Avoids unintended pregnancies immediately after birth & during the first 2 years after birth	1	0	0	0	0	1. Yes	0. No									1. Yes	0. Health talk 1. One on one with health care provider	1	1	0	0	1. Yes	0. No	0. No		1. Yes	1. Yes	1. Yes	0. No
141	2. Secondary and above	1. Employed	0. Single, Non-regular partner	1. ≥ 5 years	1. ≥ 5	3. > 2 years ago	2. >2 years	0. No				Awaiting untill the child is 2 years.	1. Yes	3. ANC, MAT and PNC	1. Yes	1. Yes	1. Yes	1. Yes	1. Yes	0. Avoids unintended pregnancies immediately after birth & during the first 2 years after birth 1. Improves maternal and child health outcomes	1	1	0	0	0	1. Yes	1. Yes	3. Injectables 4. Implants	0	0	0	1	1	0	0	1. Yes	0. Health talk 1. One on one with health care provider	1	1	0	0	1. Yes	0. No	1. Yes	0. No	0. No	1. Yes	1. Yes	0. No
142	2. Secondary and above	1. Employed	2. Married	1. ≥ 5 years	0. <5	3. > 2 years ago	2. >2 years	0. No				Amenorrhoea.	0. No	3. ANC, MAT and PNC	0. No	1. Yes	1. Yes	1. Yes	1. Yes	0. Avoids unintended pregnancies immediately after birth & during the first 2 years after birth 1. Improves maternal and child health outcomes	1	1	0	0	0	1. Yes	1. Yes	2. Oral methods 3. Injectables 4. Implants	0	0	1	1	1	0	0	1. Yes	0. Health talk 1. One on one with health care provider	1	1	0	0	1. Yes	0. No	0. No		1. Yes	1. Yes	1. Yes	1. Yes
143	2. Secondary and above	0. Unemployed	2. Married	1. ≥ 5 years	0. <5	3. > 2 years ago	2. >2 years	0. No					1. Yes	3. ANC, MAT and PNC	0. No	1. Yes	1. Yes	1. Yes	1. Yes	0. Avoids unintended pregnancies immediately after birth & during the first 2 years after birth	1	0	0	0	0	1. Yes	0. No									1. Yes	0. Health talk 1. One on one with health care provider	1	1	0	0	1. Yes	0. No	0. No		1. Yes	1. Yes	1. Yes	1. Yes
144	1. Primary	0. Unemployed	2. Married	1. ≥ 5 years	0. <5	3. > 2 years ago	2. >2 years	1. Yes	4. Implants	2. About six weeks after birth	1. Yes	To avoid close range in years. At least 3 years difference.	0. No	3. ANC, MAT and PNC	0. No	1. Yes	1. Yes	1. Yes	1. Yes	0. Avoids unintended pregnancies immediately after birth & during the first 2 years after birth 1. Improves maternal and child health outcomes	1	1	0	0	0	1. Yes	1. Yes	1. IUD 2. Oral methods 3. Injectables 6. Condoms	0	1	1	1	0	0	1	1. Yes	0. Health talk	1	0	0	0	1. Yes	0. No	0. No		1. Yes	1. Yes	1. Yes	0. No
145	0. None	0. Unemployed	0. Single, Non-regular partner	1. ≥ 5 years	1. ≥ 5	3. > 2 years ago	2. >2 years	1. Yes	4. Implants	2. About six weeks after birth	0. No	Unplanned pregnancy	1. Yes	3. ANC, MAT and PNC	0. No	1. Yes	1. Yes	1. Yes	1. Yes	0. Avoids unintended pregnancies immediately after birth & during the first 2 years after birth 1. Improves maternal and child health outcomes	1	1	0	0	0	1. Yes	1. Yes	0. Sterilization 1. IUD	1	1	0	0	0	0	0	1. Yes	1. One on one with health care provider	0	1	0	0	1. Yes	0. No	0. No		1. Yes	1. Yes	1. Yes	1. Yes
146	1. Primary	0. Unemployed	2. Married	1. ≥ 5 years	0. <5	3. > 2 years ago	2. >2 years	1. Yes	4. Implants	3. More than six weeks after birth	1. Yes	Unintended pregnancy	1. Yes	3. ANC, MAT and PNC	0. No	1. Yes	1. Yes	1. Yes	1. Yes	0. Avoids unintended pregnancies immediately after birth & during the first 2 years after birth	1	0	0	0	0	1. Yes	1. Yes	1. IUD 6. Condoms	0	1	0	0	0	0	1	1. Yes	1. One on one with health care provider	0	1	0	0	1. Yes	1. Yes	0. No		1. Yes	1. Yes	1. Yes	1. Yes
147	0. None	0. Unemployed	2. Married	1. ≥ 5 years	0. <5	0. > 1 year ago	0. < 1 years	1. Yes	6. Condoms	2. About six weeks after birth	0. No	Side effects of jadelle	1. Yes	3. ANC, MAT and PNC	0. No	1. Yes	1. Yes	1. Yes	1. Yes	0. Avoids unintended pregnancies immediately after birth & during the first 2 years after birth 1. Improves maternal and child health outcomes	1	1	0	0	0	1. Yes	1. Yes	1. IUD 3. Injectables 4. Implants	0	1	0	1	1	0	0	1. Yes	0. Health talk 1. One on one with health care provider	1	1	0	0	1. Yes	1. Yes	0. No		1. Yes	1. Yes	1. Yes	1. Yes
148	1. Primary	0. Unemployed	3. Living together	1. ≥ 5 years	0. <5	3. > 2 years ago	2. >2 years	1. Yes	6. Condoms	1. Immediately afterbirth (Within 48 hours post discharge)	1. Yes	To avoid getting pregnant immediately because we were not in good terms with my husband.	0. No	3. ANC, MAT and PNC	0. No	1. Yes	0. No		1. Yes	0. Avoids unintended pregnancies immediately after birth & during the first 2 years after birth	1	0	0	0	0	1. Yes	1. Yes	0. Sterilization 1. IUD 2. Oral methods 3. Injectables 4. Implants 5. Fertility Awareness Methods 6. Condoms	1	1	1	1	1	1	1	1. Yes	0. Health talk 1. One on one with health care provider 2. I.E.C Materials	1	1	1	0	1. Yes	0. No	0. No		1. Yes	1. Yes	1. Yes	0. No
149	2. Secondary and above	0. Unemployed	0. Single, Non-regular partner	0. <5 years	0. <5	4. This is my first child		0. No				It was the first baby i had no idea on family planning	0. No	3. ANC, MAT and PNC	0. No	1. Yes	0. No		0. No							0. No	0. No									1. Yes	3. Other	0	0	0	1	0. No	0. No	1. Yes	1. Yes	1. Yes	1. Yes	1. Yes	0. No
150	2. Secondary and above	0. Unemployed	2. Married	1. ≥ 5 years	0. <5	3. > 2 years ago	2. >2 years	1. Yes	6. Condoms	3. More than six weeks after birth	0. No	Husband choice	0. No	3. ANC, MAT and PNC	1. Yes	1. Yes	1. Yes	0. No	1. Yes	0. Avoids unintended pregnancies immediately after birth & during the first 2 years after birth	1	0	0	0	0	0. No	1. Yes	1. IUD 3. Injectables 4. Implants 6. Condoms	0	1	0	1	1	0	1	1. Yes	0. Health talk 1. One on one with health care provider 2. I.E.C Materials	1	1	1	0	1. Yes	0. No	0. No		1. Yes	1. Yes	0. No	0. No
151	1. Primary	0. Unemployed	0. Single, Non-regular partner	0. <5 years	0. <5	3. > 2 years ago	2. >2 years	1. Yes	4. Implants	3. More than six weeks after birth	1. Yes	Wish to take care of the 2 children I already have then add another one later.	1. Yes	3. ANC, MAT and PNC	0. No	1. Yes	0. No		0. No							0. No	0. No									1. Yes	3. Other	0	0	0	1	1. Yes	1. Yes	0. No		1. Yes	1. Yes	1. Yes	0. No
152	2. Secondary and above	0. Unemployed	2. Married	1. ≥ 5 years	0. <5	3. > 2 years ago	2. >2 years	0. No				Not ready to have another child now because of overwhelming responsibilities with the ones she already has, the husband is also not supportive	1. Yes	3. ANC, MAT and PNC	1. Yes	1. Yes	1. Yes	1. Yes	1. Yes	0. Avoids unintended pregnancies immediately after birth & during the first 2 years after birth	1	0	0	0	0	1. Yes	1. Yes	0. Sterilization 1. IUD 2. Oral methods 3. Injectables 4. Implants 6. Condoms	1	1	1	1	1	0	1	1. Yes	0. Health talk 1. One on one with health care provider 2. I.E.C Materials	1	1	1	0	1. Yes	0. No	1. Yes	0. No	1. Yes	1. Yes	1. Yes	1. Yes
153	1. Primary	0. Unemployed	2. Married	1. ≥ 5 years	0. <5	3. > 2 years ago	2. >2 years	1. Yes	4. Implants	3. More than six weeks after birth	1. Yes	My husband told me to take a family planning method	1. Yes	3. ANC, MAT and PNC	1. Yes	1. Yes	1. Yes	0. No	1. Yes	0. Avoids unintended pregnancies immediately after birth & during the first 2 years after birth	1	0	0	0	0	0. No	1. Yes	1. IUD 3. Injectables 4. Implants	0	1	0	1	1	0	0	1. Yes	0. Health talk 1. One on one with health care provider 3. Other	1	1	0	1	1. Yes	0. No	0. No		0. No	1. Yes	1. Yes	1. Yes
154	2. Secondary and above	1. Employed	0. Single, Non-regular partner	1. ≥ 5 years	0. <5	4. This is my first child		0. No				Sp not willing	0. No	3. ANC, MAT and PNC	1. Yes	1. Yes	0. No		0. No							0. No	1. Yes	2. Oral methods 3. Injectables 4. Implants 6. Condoms	0	0	1	1	1	0	1	1. Yes	3. Other	0	0	0	1	0. No	0. No	0. No		1. Yes	1. Yes	0. No	0. No
155	1. Primary	0. Unemployed	0. Single, Non-regular partner	0. <5 years	0. <5	4. This is my first child		1. Yes	4. Implants	2. About six weeks after birth	1. Yes	To prevent another pregnancy	1. Yes	3. ANC, MAT and PNC	1. Yes	1. Yes	1. Yes	1. Yes	1. Yes	0. Avoids unintended pregnancies immediately after birth & during the first 2 years after birth	1	0	0	0	0	1. Yes	1. Yes	1. IUD 2. Oral methods 3. Injectables 4. Implants	0	1	1	1	1	0	0	1. Yes	0. Health talk 1. One on one with health care provider	1	1	0	0	1. Yes	0. No	1. Yes	0. No	1. Yes	1. Yes	0. No	0. No
156	1. Primary	0. Unemployed	0. Single, Non-regular partner	0. <5 years	0. <5	3. > 2 years ago	2. >2 years	0. No				Not having sex frequently	1. Yes	3. ANC, MAT and PNC	0. No	1. Yes	1. Yes	1. Yes	1. Yes	0. Avoids unintended pregnancies immediately after birth & during the first 2 years after birth 1. Improves maternal and child health outcomes 2. Reduces frequent visits to health facility 3. Reduces on cost for both the mother and to the health facility	1	1	1	1	0	1. Yes	1. Yes	1. IUD 2. Oral methods 3. Injectables	0	1	1	1	0	0	0	1. Yes	0. Health talk 1. One on one with health care provider	1	1	0	0	1. Yes	0. No	1. Yes	1. Yes	1. Yes	1. Yes	0. No	0. No
157	1. Primary	0. Unemployed	0. Single, Non-regular partner	0. <5 years	0. <5	3. > 2 years ago	2. >2 years	1. Yes	3. Injectables	3. More than six weeks after birth	1. Yes	Settled on depo,the others had adverse effects on me	1. Yes	3. ANC, MAT and PNC	1. Yes	1. Yes	0. No		1. Yes							0. No	1. Yes	1. IUD 3. Injectables 4. Implants	0	1	0	1	1	0	0	1. Yes	0. Health talk 3. Other	1	0	0	1	1. Yes	0. No	0. No		1. Yes	1. Yes	0. No	1. Yes
158	0. None	0. Unemployed	2. Married	0. <5 years	0. <5	3. > 2 years ago	2. >2 years	1. Yes	3. Injectables	3. More than six weeks after birth	1. Yes	To birth space	1. Yes	3. ANC, MAT and PNC	1. Yes	1. Yes	1. Yes	0. No	1. Yes	0. Avoids unintended pregnancies immediately after birth & during the first 2 years after birth	1	0	0	0	0	0. No	1. Yes	1. IUD 3. Injectables 4. Implants	0	1	0	1	1	0	0	1. Yes	0. Health talk 1. One on one with health care provider	1	1	0	0	1. Yes	0. No	1. Yes	1. Yes	0. No	1. Yes	0. No	1. Yes
159	1. Primary	0. Unemployed	2. Married	0. <5 years	1. ≥ 5	3. > 2 years ago	2. >2 years	1. Yes	3. Injectables	3. More than six weeks after birth	1. Yes	Did not want to get another baby soon and also to protect herself not to get pregnant.	0. No	3. ANC, MAT and PNC	0. No	1. Yes	1. Yes	1. Yes	0. No							1. Yes	0. No									1. Yes	0. Health talk 1. One on one with health care provider	1	1	0	0	1. Yes	1. Yes	1. Yes	1. Yes	1. Yes	1. Yes	1. Yes	1. Yes
160	1. Primary	0. Unemployed	2. Married	0. <5 years	0. <5	3. > 2 years ago	2. >2 years	1. Yes	4. Implants	3. More than six weeks after birth	1. Yes	Avoid unplanned pregnancy	1. Yes	3. ANC, MAT and PNC	0. No	1. Yes	1. Yes	1. Yes	1. Yes	0. Avoids unintended pregnancies immediately after birth & during the first 2 years after birth	1	0	0	0	0	1. Yes	1. Yes	1. IUD 6. Condoms	0	1	0	0	0	0	1	1. Yes	0. Health talk 1. One on one with health care provider	1	1	0	0	1. Yes	0. No	0. No		1. Yes	1. Yes	0. No	1. Yes
161	0. None	0. Unemployed	2. Married	0. <5 years	0. <5	3. > 2 years ago	2. >2 years	1. Yes	3. Injectables	2. About six weeks after birth	1. Yes	Effective unlike pills	1. Yes	3. ANC, MAT and PNC	0. No	1. Yes	1. Yes	1. Yes	1. Yes	0. Avoids unintended pregnancies immediately after birth & during the first 2 years after birth 1. Improves maternal and child health outcomes	1	1	0	0	0	1. Yes	1. Yes	1. IUD 6. Condoms	0	1	0	0	0	0	1	1. Yes	0. Health talk 1. One on one with health care provider	1	1	0	0	1. Yes	1. Yes	0. No		1. Yes	1. Yes	1. Yes	1. Yes
162	0. None	0. Unemployed	2. Married	1. ≥ 5 years	1. ≥ 5	3. > 2 years ago	2. >2 years	1. Yes	4. Implants	3. More than six weeks after birth	0. No	I never used family planning within first years since menses had not resumed	1. Yes	3. ANC, MAT and PNC	0. No	1. Yes	1. Yes	1. Yes	1. Yes	0. Avoids unintended pregnancies immediately after birth & during the first 2 years after birth 1. Improves maternal and child health outcomes 3. Reduces on cost for both the mother and to the health facility	1	1	0	1	0	1. Yes	1. Yes	1. IUD	0	1	0	0	0	0	0	1. Yes	1. One on one with health care provider	0	1	0	0	1. Yes	0. No	0. No		1. Yes	1. Yes	0. No	0. No
163	0. None	0. Unemployed	2. Married	1. ≥ 5 years	0. <5	3. > 2 years ago	2. >2 years	1. Yes	4. Implants	3. More than six weeks after birth	1. Yes	Avoid intended pregnancy	1. Yes	3. ANC, MAT and PNC	0. No	1. Yes	1. Yes	1. Yes	1. Yes	0. Avoids unintended pregnancies immediately after birth & during the first 2 years after birth 1. Improves maternal and child health outcomes	1	1	0	0	0	1. Yes	1. Yes	1. IUD 4. Implants 6. Condoms	0	1	0	0	1	0	1	1. Yes	0. Health talk 1. One on one with health care provider 3. Other	1	1	0	1	1. Yes	0. No	0. No		1. Yes	1. Yes	0. No	1. Yes
164	1. Primary	0. Unemployed	0. Single, Non-regular partner	1. ≥ 5 years	1. ≥ 5	3. > 2 years ago	2. >2 years	1. Yes	4. Implants	3. More than six weeks after birth	1. Yes	To prevent another pregnancy	1. Yes	3. ANC, MAT and PNC	1. Yes	1. Yes	0. No		1. Yes	0. Avoids unintended pregnancies immediately after birth & during the first 2 years after birth	1	0	0	0	0	0. No	1. Yes	0. Sterilization 1. IUD 3. Injectables 4. Implants	1	1	0	1	1	0	0	1. Yes	0. Health talk	1	0	0	0	1. Yes	0. No	1. Yes	1. Yes	1. Yes	1. Yes	0. No	0. No
165	1. Primary	0. Unemployed	2. Married	0. <5 years	0. <5	3. > 2 years ago	2. >2 years	1. Yes	4. Implants	3. More than six weeks after birth	1. Yes	To birth space	1. Yes	3. ANC, MAT and PNC	1. Yes	1. Yes	1. Yes	0. No	0. No							0. No	1. Yes	1. IUD 2. Oral methods 3. Injectables	0	1	1	1	0	0	0	1. Yes	0. Health talk 3. Other	1	0	0	1	1. Yes	1. Yes	1. Yes		1. Yes	0. No	0. No	1. Yes
166	2. Secondary and above	1. Employed	0. Single, Non-regular partner	0. <5 years	0. <5	3. > 2 years ago	2. >2 years	0. No				I am not sexually active now	1. Yes	3. ANC, MAT and PNC	1. Yes	1. Yes	1. Yes	1. Yes	1. Yes	0. Avoids unintended pregnancies immediately after birth & during the first 2 years after birth	1	0	0	0	0	1. Yes	1. Yes	0. Sterilization 4. Implants 6. Condoms	1	0	0	0	1	0	1	1. Yes	0. Health talk 3. Other	1	0	0	1	1. Yes	1. Yes	0. No		1. Yes	1. Yes	1. Yes	0. No
167	0. None	0. Unemployed	2. Married	0. <5 years	0. <5	3. > 2 years ago	2. >2 years	0. No				Tried implants with my first child, but the side effects were unbearable to me	1. Yes	3. ANC, MAT and PNC	1. Yes	1. Yes	0. No		0. No							0. No	0. No									0. No							0. No	1. Yes	1. Yes	1. Yes	1. Yes	0. No	0. No
168	1. Primary	1. Employed	2. Married	0. <5 years	0. <5	3. > 2 years ago	2. >2 years	1. Yes	3. Injectables	3. More than six weeks after birth	1. Yes	Child spacing	1. Yes	3. ANC, MAT and PNC	1. Yes	0. No	1. Yes	1. Yes	1. Yes	0. Avoids unintended pregnancies immediately after birth & during the first 2 years after birth	1	0	0	0	0	1. Yes	1. Yes	1. IUD 2. Oral methods 3. Injectables 4. Implants 5. Fertility Awareness Methods 6. Condoms	0	1	1	1	1	1	1	1. Yes	0. Health talk 1. One on one with health care provider	1	1	0	0	1. Yes	1. Yes	1. Yes	1. Yes	1. Yes	1. Yes	1. Yes	0. No
169	2. Secondary and above	1. Employed	2. Married	1. ≥ 5 years	0. <5	3. > 2 years ago	2. >2 years	1. Yes	2. Orals	3. More than six weeks after birth	1. Yes	To prevent getting pregnant.	1. Yes	3. ANC, MAT and PNC	0. No	1. Yes	1. Yes	1. Yes	1. Yes	0. Avoids unintended pregnancies immediately after birth & during the first 2 years after birth	1	0	0	0	0	1. Yes	1. Yes	1. IUD 2. Oral methods 4. Implants	0	1	1	0	1	0	0	1. Yes	0. Health talk 1. One on one with health care provider	1	1	0	0	1. Yes	0. No	0. No		1. Yes	1. Yes	1. Yes	0. No
170	1. Primary	0. Unemployed	2. Married	1. ≥ 5 years	0. <5	3. > 2 years ago	2. >2 years	1. Yes	3. Injectables	3. More than six weeks after birth	1. Yes	To prevent getting pregnant when this child is still small	1. Yes	3. ANC, MAT and PNC	0. No	1. Yes	1. Yes	1. Yes	1. Yes	0. Avoids unintended pregnancies immediately after birth & during the first 2 years after birth 1. Improves maternal and child health outcomes	1	1	0	0	0	1. Yes	1. Yes	0. Sterilization 1. IUD 2. Oral methods 3. Injectables 4. Implants 6. Condoms	1	1	1	1	1	0	1	1. Yes	0. Health talk 1. One on one with health care provider	1	1	0	0	1. Yes	0. No	0. No		1. Yes	1. Yes	1. Yes	1. Yes
171	1. Primary	0. Unemployed	2. Married	1. ≥ 5 years	1. ≥ 5	3. > 2 years ago	2. >2 years	0. No					0. No	3. ANC, MAT and PNC	1. Yes	1. Yes	1. Yes	1. Yes	1. Yes	0. Avoids unintended pregnancies immediately after birth & during the first 2 years after birth	1	0	0	0	0	0. No	0. No									1. Yes	0. Health talk 1. One on one with health care provider	1	1	0	0	1. Yes	0. No	1. Yes	1. Yes	1. Yes	1. Yes	1. Yes	0. No
172	2. Secondary and above	1. Employed	2. Married	0. <5 years	0. <5	3. > 2 years ago	2. >2 years	1. Yes	2. Orals	3. More than six weeks after birth	1. Yes	Prevent other pregnancy	1. Yes	3. ANC, MAT and PNC	1. Yes	1. Yes	1. Yes	1. Yes	1. Yes	0. Avoids unintended pregnancies immediately after birth & during the first 2 years after birth 1. Improves maternal and child health outcomes	1	1	0	0	0	1. Yes	1. Yes	1. IUD 2. Oral methods 3. Injectables 4. Implants 5. Fertility Awareness Methods 6. Condoms	0	1	1	1	1	1	1	1. Yes	0. Health talk	1	0	0	0	1. Yes	1. Yes	1. Yes	1. Yes	1. Yes	1. Yes	1. Yes	0. No
173	1. Primary	0. Unemployed	2. Married	1. ≥ 5 years	1. ≥ 5	3. > 2 years ago	2. >2 years	0. No				Has not made decision to start	1. Yes	3. ANC, MAT and PNC	1. Yes	1. Yes	1. Yes	1. Yes	1. Yes	0. Avoids unintended pregnancies immediately after birth & during the first 2 years after birth	1	0	0	0	0	1. Yes	1. Yes	1. IUD 2. Oral methods 3. Injectables 4. Implants 5. Fertility Awareness Methods 6. Condoms	0	1	1	1	1	1	1	1. Yes	0. Health talk 1. One on one with health care provider 2. I.E.C Materials	1	1	1	0	1. Yes	1. Yes	1. Yes	1. Yes	1. Yes	1. Yes	1. Yes	1. Yes
174	2. Secondary and above	1. Employed	2. Married	1. ≥ 5 years	0. <5	3. > 2 years ago	2. >2 years	1. Yes	4. Implants	1. Immediately afterbirth (Within 48 hours post discharge)	1. Yes	So as to space the children.	0. No	3. ANC, MAT and PNC	0. No	1. Yes	1. Yes	1. Yes	1. Yes	0. Avoids unintended pregnancies immediately after birth & during the first 2 years after birth 1. Improves maternal and child health outcomes	1	1	0	0	0	1. Yes	1. Yes	2. Oral methods 4. Implants	0	0	1	0	1	0	0	1. Yes	0. Health talk 1. One on one with health care provider	1	1	0	0	1. Yes	0. No	0. No		1. Yes	1. Yes	1. Yes	0. No
175	1. Primary	0. Unemployed	0. Single, Non-regular partner	1. ≥ 5 years	0. <5	3. > 2 years ago	2. >2 years	0. No					1. Yes	3. ANC, MAT and PNC	0. No	1. Yes	1. Yes	1. Yes	1. Yes	0. Avoids unintended pregnancies immediately after birth & during the first 2 years after birth	1	0	0	0	0	1. Yes	0. No									1. Yes	0. Health talk 1. One on one with health care provider	1	1	0	0	0. No	0. No	1. Yes	1. Yes	1. Yes	1. Yes	1. Yes	0. No
176	1. Primary	0. Unemployed	2. Married	1. ≥ 5 years	1. ≥ 5	3. > 2 years ago	2. >2 years	0. No				She fears FP because of side effects eg cancer	1. Yes	3. ANC, MAT and PNC	0. No		1. Yes	1. Yes	1. Yes	0. Avoids unintended pregnancies immediately after birth & during the first 2 years after birth 1. Improves maternal and child health outcomes	1	1	0	0	0	1. Yes	1. Yes	1. IUD 2. Oral methods 3. Injectables 4. Implants 5. Fertility Awareness Methods 6. Condoms	0	1	1	1	1	1	1	1. Yes	0. Health talk 1. One on one with health care provider 2. I.E.C Materials	1	1	1	0	1. Yes	1. Yes	0. No		1. Yes	1. Yes	1. Yes	1. Yes
177	2. Secondary and above	0. Unemployed	0. Single, Non-regular partner	1. ≥ 5 years	0. <5	3. > 2 years ago	2. >2 years	1. Yes	4. Implants	3. More than six weeks after birth		Preferred method of choice	1. Yes	3. ANC, MAT and PNC	1. Yes	1. Yes	1. Yes	1. Yes	1. Yes	0. Avoids unintended pregnancies immediately after birth & during the first 2 years after birth	1	0	0	0	0	1. Yes	1. Yes	0. Sterilization 1. IUD 2. Oral methods 3. Injectables 4. Implants 5. Fertility Awareness Methods 6. Condoms	1	1	1	1	1	1	1	1. Yes	0. Health talk 1. One on one with health care provider 2. I.E.C Materials	1	1	1	0	1. Yes	0. No	1. Yes	1. Yes	1. Yes	1. Yes	1. Yes	1. Yes
178	1. Primary	0. Unemployed	2. Married	1. ≥ 5 years	1. ≥ 5	3. > 2 years ago	2. >2 years	0. No					1. Yes	3. ANC, MAT and PNC	0. No	1. Yes	1. Yes	1. Yes	1. Yes	0. Avoids unintended pregnancies immediately after birth & during the first 2 years after birth	1	0	0	0	0	0. No	0. No									1. Yes	0. Health talk 1. One on one with health care provider 3. Other	1	1	0	1	1. Yes	0. No	0. No		0. No	0. No	1. Yes	0. No
179	2. Secondary and above	1. Employed	2. Married	1. ≥ 5 years	0. <5	3. > 2 years ago	2. >2 years	1. Yes	3. Injectables	2. About six weeks after birth	1. Yes	To prevent another pregnancy	1. Yes	3. ANC, MAT and PNC	1. Yes	1. Yes	1. Yes	1. Yes	1. Yes	0. Avoids unintended pregnancies immediately after birth & during the first 2 years after birth 3. Reduces on cost for both the mother and to the health facility	1	0	0	1	0	1. Yes	1. Yes	1. IUD 2. Oral methods 3. Injectables 4. Implants	0	1	1	1	1	0	0	1. Yes	0. Health talk 1. One on one with health care provider	1	1	0	0	1. Yes	1. Yes	1. Yes	1. Yes	1. Yes	1. Yes	1. Yes	0. No
180	1. Primary	0. Unemployed	2. Married	1. ≥ 5 years	1. ≥ 5	1. Between 1 - 2 years	2. >2 years	1. Yes	6. Condoms	1. Immediately afterbirth (Within 48 hours post discharge)	0. No	Conceived twice while on Implants thus doesn't have faith in them	1. Yes	3. ANC, MAT and PNC	1. Yes	1. Yes	1. Yes	1. Yes	1. Yes	0. Avoids unintended pregnancies immediately after birth & during the first 2 years after birth	1	0	0	0	0	1. Yes	1. Yes	1. IUD 2. Oral methods 3. Injectables 4. Implants 5. Fertility Awareness Methods 6. Condoms	0	1	1	1	1	1	1	1. Yes	0. Health talk 1. One on one with health care provider	1	1	0	0	1. Yes	1. Yes	0. No		1. Yes	1. Yes	1. Yes	0. No
181	1. Primary	0. Unemployed	2. Married	1. ≥ 5 years	0. <5	3. > 2 years ago	2. >2 years	1. Yes	4. Implants	3. More than six weeks after birth	1. Yes	Personal choice	1. Yes	3. ANC, MAT and PNC	0. No	1. Yes	1. Yes	1. Yes	1. Yes	0. Avoids unintended pregnancies immediately after birth & during the first 2 years after birth 2. Reduces frequent visits to health facility	1	0	1	0	0	1. Yes	1. Yes	0. Sterilization 3. Injectables 4. Implants 6. Condoms	1	0	0	1	1	0	1	1. Yes	0. Health talk 1. One on one with health care provider	1	1	0	0	1. Yes	0. No	0. No		1. Yes	1. Yes	1. Yes	1. Yes
182	0. None	0. Unemployed	0. Single, Non-regular partner	1. ≥ 5 years	1. ≥ 5	3. > 2 years ago	2. >2 years	1. Yes	6. Condoms	3. More than six weeks after birth	0. No	Have no regular partner	1. Yes	3. ANC, MAT and PNC	0. No	1. Yes	1. Yes	1. Yes	1. Yes	0. Avoids unintended pregnancies immediately after birth & during the first 2 years after birth 2. Reduces frequent visits to health facility	1	0	1	0	0	1. Yes	1. Yes	1. IUD 3. Injectables	0	1	0	1	0	0	0	1. Yes	0. Health talk 1. One on one with health care provider	1	1	0	0	1. Yes	1. Yes	1. Yes	0. No	1. Yes	1. Yes	1. Yes	0. No
183	2. Secondary and above	0. Unemployed	2. Married	0. <5 years	0. <5	4. This is my first child		1. Yes	4. Implants	3. More than six weeks after birth	0. No	Side effects	0. No	3. ANC, MAT and PNC	1. Yes	1. Yes	1. Yes	1. Yes	0. No							0. No	1. Yes	3. Injectables 4. Implants 6. Condoms	0	0	0	1	1	0	1	1. Yes	0. Health talk	1	0	0	0	1. Yes	0. No	0. No		1. Yes	1. Yes	0. No	0. No
184	1. Primary	0. Unemployed	2. Married	1. ≥ 5 years	0. <5	1. Between 1 - 2 years	1. 1 - 2 years	1. Yes	1. IUD	3. More than six weeks after birth	1. Yes	Unitended pregnancy	1. Yes	3. ANC, MAT and PNC	0. No	1. Yes	1. Yes	1. Yes	1. Yes	0. Avoids unintended pregnancies immediately after birth & during the first 2 years after birth	1	0	0	0	0	1. Yes	1. Yes	1. IUD	0	1	0	0	0	0	0	1. Yes	1. One on one with health care provider	0	1	0	0	1. Yes	0. No	0. No		1. Yes	1. Yes	0. No	1. Yes
185	0. None	0. Unemployed	2. Married	0. <5 years	0. <5	1. Between 1 - 2 years	1. 1 - 2 years	1. Yes	4. Implants	3. More than six weeks after birth	1. Yes	Unitended pregnancy	1. Yes	3. ANC, MAT and PNC	0. No	1. Yes	1. Yes	1. Yes	1. Yes	0. Avoids unintended pregnancies immediately after birth & during the first 2 years after birth	1	0	0	0	0	1. Yes	1. Yes	1. IUD 3. Injectables	0	1	0	1	0	0	0	1. Yes	0. Health talk 1. One on one with health care provider	1	1	0	0	1. Yes	1. Yes	1. Yes	1. Yes	1. Yes	1. Yes	0. No	0. No
186	1. Primary	0. Unemployed	2. Married	1. ≥ 5 years	0. <5	3. > 2 years ago	2. >2 years	0. No				Religion doesn't allow	0. No	3. ANC, MAT and PNC	0. No	1. Yes	1. Yes	1. Yes	1. Yes	0. Avoids unintended pregnancies immediately after birth & during the first 2 years after birth 1. Improves maternal and child health outcomes 2. Reduces frequent visits to health facility 3. Reduces on cost for both the mother and to the health facility	1	1	1	1	0	1. Yes	1. Yes	3. Injectables 6. Condoms	0	0	0	1	0	0	1	1. Yes	0. Health talk 1. One on one with health care provider	1	1	0	0	0. No	0. No	0. No		1. Yes	1. Yes	0. No	0. No
187	1. Primary	0. Unemployed	2. Married	1. ≥ 5 years	1. ≥ 5	3. > 2 years ago	2. >2 years	1. Yes	3. Injectables	3. More than six weeks after birth	1. Yes	To avoid unplanned pregnancy again.	0. No	3. ANC, MAT and PNC	0. No	1. Yes	1. Yes	1. Yes	1. Yes	0. Avoids unintended pregnancies immediately after birth & during the first 2 years after birth	1	0	0	0	0	1. Yes	1. Yes	3. Injectables 6. Condoms	0	0	0	1	0	0	1	1. Yes	3. Other	0	0	0	1	0. No	0. No	0. No		1. Yes	1. Yes	1. Yes	0. No
188	2. Secondary and above	0. Unemployed	0. Single, Non-regular partner	1. ≥ 5 years	0. <5	4. This is my first child		1. Yes	4. Implants	3. More than six weeks after birth	1. Yes	Personal choice	0. No	3. ANC, MAT and PNC	1. Yes	1. Yes	0. No		1. Yes	0. Avoids unintended pregnancies immediately after birth & during the first 2 years after birth	1	0	0	0	0	1. Yes	1. Yes	4. Implants	0	0	0	0	1	0	0	1. Yes	1. One on one with health care provider	0	1	0	0	1. Yes	0. No	0. No		1. Yes	1. Yes	0. No	0. No
189	0. None	0. Unemployed	2. Married	1. ≥ 5 years	0. <5	3. > 2 years ago	2. >2 years	0. No				Currently pg.was just buying time to start F.P.	1. Yes	3. ANC, MAT and PNC	0. No	1. Yes	1. Yes	1. Yes	1. Yes	0. Avoids unintended pregnancies immediately after birth & during the first 2 years after birth 1. Improves maternal and child health outcomes	1	1	0	0	0	1. Yes	1. Yes	3. Injectables 4. Implants	0	0	0	1	1	0	0	1. Yes	0. Health talk 1. One on one with health care provider	1	1	0	0	1. Yes	0. No	0. No		0. No	1. Yes	1. Yes	0. No
190	1. Primary	0. Unemployed	2. Married	1. ≥ 5 years	1. ≥ 5	3. > 2 years ago	2. >2 years	1. Yes	4. Implants	3. More than six weeks after birth	1. Yes	Method of choice	1. Yes	3. ANC, MAT and PNC	1. Yes	1. Yes	1. Yes	1. Yes	1. Yes	0. Avoids unintended pregnancies immediately after birth & during the first 2 years after birth	1	0	0	0	0	1. Yes	0. No									1. Yes	0. Health talk 1. One on one with health care provider 2. I.E.C Materials	1	1	1	0	1. Yes	0. No	0. No		1. Yes	1. Yes	1. Yes	0. No
191	1. Primary	0. Unemployed	3. Living together	1. ≥ 5 years	0. <5	3. > 2 years ago	2. >2 years	1. Yes	4. Implants	3. More than six weeks after birth	1. Yes	To avoid getting pregnant.	0. No	3. ANC, MAT and PNC	0. No	1. Yes	1. Yes	1. Yes	1. Yes	0. Avoids unintended pregnancies immediately after birth & during the first 2 years after birth	1	0	0	0	0	1. Yes	1. Yes	1. IUD 3. Injectables 4. Implants	0	1	0	1	1	0	0	1. Yes	0. Health talk 1. One on one with health care provider	1	1	0	0	1. Yes	0. No	0. No		1. Yes	1. Yes	1. Yes	0. No
192	2. Secondary and above	0. Unemployed	2. Married	1. ≥ 5 years	1. ≥ 5	1. Between 1 - 2 years	1. 1 - 2 years	1. Yes	2. Orals	2. About six weeks after birth	0. No	Unable to be on track taking pills.	0. No	3. ANC, MAT and PNC	0. No	1. Yes	1. Yes	1. Yes	1. Yes	0. Avoids unintended pregnancies immediately after birth & during the first 2 years after birth 1. Improves maternal and child health outcomes	1	1	0	0	0	1. Yes	1. Yes	2. Oral methods 3. Injectables 4. Implants 5. Fertility Awareness Methods	0	0	1	1	1	1	0	1. Yes	0. Health talk 1. One on one with health care provider	1	1	0	0	1. Yes	0. No	0. No		1. Yes	1. Yes	1. Yes	0. No
193	2. Secondary and above	0. Unemployed	0. Single, Non-regular partner	0. <5 years	0. <5	4. This is my first child		1. Yes	4. Implants	3. More than six weeks after birth	1. Yes		1. Yes	3. ANC, MAT and PNC	1. Yes	1. Yes	1. Yes	0. No	0. No							0. No	1. Yes	3. Injectables 4. Implants	0	0	0	1	1	0	0	1. Yes						1. Yes	0. No	1. Yes	1. Yes	1. Yes	1. Yes	0. No	0. No
194	0. None	0. Unemployed	2. Married	1. ≥ 5 years	1. ≥ 5	3. > 2 years ago	2. >2 years	0. No				Believed she got pregnant by using the injection family planning and also she started going for her injections at buteba.	1. Yes	3. ANC, MAT and PNC	1. Yes	1. Yes	1. Yes	1. Yes	1. Yes	0. Avoids unintended pregnancies immediately after birth & during the first 2 years after birth 2. Reduces frequent visits to health facility	1	0	1	0	0	1. Yes	0. No									1. Yes	1. One on one with health care provider	0	1	0	0	1. Yes	0. No	1. Yes	1. Yes	1. Yes	1. Yes	1. Yes	1. Yes
195	2. Secondary and above	0. Unemployed	1. Single with regular partner	0. <5 years	0. <5	4. This is my first child		0. No				They are no longer together with the boyfriend and she stays at home.	0. No	3. ANC, MAT and PNC	0. No	1. Yes	1. Yes	0. No	1. Yes	0. Avoids unintended pregnancies immediately after birth & during the first 2 years after birth	1	0	0	0	0	0. No	0. No									1. Yes	3. Other	0	0	0	1	0. No	1. Yes	0. No		1. Yes	1. Yes	1. Yes	0. No
196	1. Primary	1. Employed	2. Married	1. ≥ 5 years	0. <5	3. > 2 years ago	2. >2 years	0. No				She was planning to be done tubal ligation	1. Yes	3. ANC, MAT and PNC	0. No	1. Yes	1. Yes	1. Yes	1. Yes	0. Avoids unintended pregnancies immediately after birth & during the first 2 years after birth	1	0	0	0	0	1. Yes	0. No									1. Yes	1. One on one with health care provider	0	1	0	0	1. Yes	0. No	1. Yes	1. Yes	0. No	1. Yes	1. Yes	0. No
197	0. None	0. Unemployed	2. Married	1. ≥ 5 years	0. <5	3. > 2 years ago	2. >2 years	1. Yes	4. Implants	3. More than six weeks after birth	1. Yes	Safe to use	1. Yes	3. ANC, MAT and PNC	0. No	1. Yes	1. Yes	1. Yes	1. Yes	0. Avoids unintended pregnancies immediately after birth & during the first 2 years after birth 1. Improves maternal and child health outcomes	1	1	0	0	0	1. Yes	1. Yes	1. IUD 6. Condoms	0	1	0	0	0	0	1	1. Yes	0. Health talk 1. One on one with health care provider	1	1	0	0	1. Yes	0. No	0. No		1. Yes	1. Yes	0. No	1. Yes
198	2. Secondary and above	0. Unemployed	1. Single with regular partner	1. ≥ 5 years	1. ≥ 5	3. > 2 years ago	2. >2 years	0. No				Currently not sexual active.	1. Yes	2. ANC, MAT Only	1. Yes	1. Yes	1. Yes	1. Yes	1. Yes	0. Avoids unintended pregnancies immediately after birth & during the first 2 years after birth 1. Improves maternal and child health outcomes	1	1	0	0	0	1. Yes	1. Yes	2. Oral methods 3. Injectables 4. Implants	0	0	1	1	1	0	0	1. Yes	0. Health talk 1. One on one with health care provider	1	1	0	0	1. Yes	1. Yes	0. No		1. Yes	1. Yes	1. Yes	0. No
199	1. Primary	0. Unemployed	2. Married	1. ≥ 5 years	1. ≥ 5	3. > 2 years ago	2. >2 years	1. Yes	4. Implants	2. About six weeks after birth	1. Yes	To allow the child enough time to grow	1. Yes	3. ANC, MAT and PNC	1. Yes	1. Yes	1. Yes	1. Yes	1. Yes	0. Avoids unintended pregnancies immediately after birth & during the first 2 years after birth 2. Reduces frequent visits to health facility	1	0	1	0	0	1. Yes	1. Yes	0. Sterilization 1. IUD 2. Oral methods 3. Injectables 4. Implants 6. Condoms	1	1	1	1	1	0	1	1. Yes	0. Health talk 1. One on one with health care provider	1	1	0	0	1. Yes	0. No	0. No		1. Yes	1. Yes	1. Yes	0. No
200	1. Primary	1. Employed	2. Married	1. ≥ 5 years	0. <5	3. > 2 years ago	2. >2 years	0. No				Amenorrhoea	1. Yes	3. ANC, MAT and PNC	0. No	1. Yes	1. Yes	0. No	0. No							0. No	0. No									1. Yes	3. Other	0	0	0	1	1. Yes	0. No	0. No		0. No	1. Yes	1. Yes	0. No
201	1. Primary	0. Unemployed	2. Married	1. ≥ 5 years	0. <5	3. > 2 years ago	2. >2 years	1. Yes	6. Condoms	3. More than six weeks after birth	1. Yes	To have ample time to raise the current children I have first.	1. Yes	3. ANC, MAT and PNC	1. Yes	1. Yes	1. Yes	1. Yes	1. Yes	0. Avoids unintended pregnancies immediately after birth & during the first 2 years after birth 1. Improves maternal and child health outcomes 3. Reduces on cost for both the mother and to the health facility	1	1	0	1	0	1. Yes	1. Yes	2. Oral methods 3. Injectables 4. Implants 5. Fertility Awareness Methods 6. Condoms	0	0	1	1	1	1	1	1. Yes	0. Health talk 1. One on one with health care provider 2. I.E.C Materials	1	1	1	0	1. Yes	1. Yes	0. No		1. Yes	1. Yes	1. Yes	1. Yes
202	2. Secondary and above	1. Employed	0. Single, Non-regular partner	1. ≥ 5 years	1. ≥ 5	3. > 2 years ago	2. >2 years	1. Yes	3. Injectables	3. More than six weeks after birth	1. Yes	It's safer than other forms of F.P.	1. Yes	3. ANC, MAT and PNC	0. No	1. Yes	1. Yes	1. Yes	1. Yes	0. Avoids unintended pregnancies immediately after birth & during the first 2 years after birth 1. Improves maternal and child health outcomes 3. Reduces on cost for both the mother and to the health facility	1	1	0	1	0	1. Yes	1. Yes	1. IUD 2. Oral methods 3. Injectables	0	1	1	1	0	0	0	1. Yes	0. Health talk	1	0	0	0	1. Yes	0. No	1. Yes	0. No	1. Yes	1. Yes	1. Yes	1. Yes
203	1. Primary	0. Unemployed	0. Single, Non-regular partner	0. <5 years	1. ≥ 5	3. > 2 years ago	2. >2 years	0. No				I don't have a partner right now.	1. Yes	3. ANC, MAT and PNC	1. Yes	1. Yes	1. Yes	1. Yes	1. Yes	0. Avoids unintended pregnancies immediately after birth & during the first 2 years after birth	1	0	0	0	0	1. Yes	1. Yes	0. Sterilization 2. Oral methods 3. Injectables 4. Implants 6. Condoms	1	0	1	1	1	0	1	1. Yes	0. Health talk 3. Other	1	0	0	1	1. Yes	0. No	1. Yes	0. No	0. No	1. Yes	0. No	1. Yes
204	1. Primary	0. Unemployed	2. Married	0. <5 years	0. <5	3. > 2 years ago	2. >2 years	0. No				Husband is far away.	1. Yes	3. ANC, MAT and PNC	0. No		1. Yes	1. Yes	0. No							1. Yes	0. No									1. Yes	0. Health talk	1	0	0	0	0. No	0. No	0. No		1. Yes	1. Yes	1. Yes	0. No
205	2. Secondary and above	0. Unemployed	0. Single, Non-regular partner	0. <5 years	0. <5	3. > 2 years ago	2. >2 years	1. Yes	4. Implants	3. More than six weeks after birth	1. Yes	To prevent another pregnancy	1. Yes	3. ANC, MAT and PNC	0. No	1. Yes	1. Yes	1. Yes	0. No							1. Yes	1. Yes	3. Injectables 4. Implants 5. Fertility Awareness Methods 6. Condoms	0	0	0	1	1	1	1	1. Yes	0. Health talk 3. Other	1	0	0	1	1. Yes	0. No	0. No		1. Yes	1. Yes	1. Yes	0. No
206	1. Primary	1. Employed	1. Single with regular partner	1. ≥ 5 years	1. ≥ 5	3. > 2 years ago	2. >2 years	0. No				Experiencing severe side effects.	1. Yes	3. ANC, MAT and PNC	0. No	1. Yes	1. Yes	1. Yes	1. Yes	0. Avoids unintended pregnancies immediately after birth & during the first 2 years after birth 1. Improves maternal and child health outcomes	1	1	0	0	0	1. Yes	1. Yes	2. Oral methods 3. Injectables 6. Condoms	0	0	1	1	0	0	1	1. Yes	0. Health talk	1	0	0	0	1. Yes	0. No	0. No		1. Yes	1. Yes	1. Yes	0. No
207	1. Primary	0. Unemployed	2. Married	0. <5 years	0. <5	3. > 2 years ago	2. >2 years	1. Yes	2. Orals	3. More than six weeks after birth	1. Yes		1. Yes	3. ANC, MAT and PNC	1. Yes	1. Yes	1. Yes	1. Yes	1. Yes	0. Avoids unintended pregnancies immediately after birth & during the first 2 years after birth 1. Improves maternal and child health outcomes	1	1	0	0	0	1. Yes	1. Yes	0. Sterilization 1. IUD 2. Oral methods 3. Injectables 4. Implants 6. Condoms	1	1	1	1	1	0	1	1. Yes	0. Health talk	1	0	0	0	1. Yes	1. Yes	1. Yes	1. Yes	1. Yes	1. Yes	1. Yes	0. No
208	2. Secondary and above	1. Employed	2. Married	1. ≥ 5 years	0. <5	3. > 2 years ago	2. >2 years	1. Yes	3. Injectables	2. About six weeks after birth	1. Yes	She feels the injection goes well with her body.the rest shesays makes her bleed alot	1. Yes	3. ANC, MAT and PNC	0. No	1. Yes	1. Yes	1. Yes	1. Yes	0. Avoids unintended pregnancies immediately after birth & during the first 2 years after birth 2. Reduces frequent visits to health facility	1	0	1	0	0	0. No	1. Yes	1. IUD 3. Injectables 4. Implants	0	1	0	1	1	0	0	1. Yes	1. One on one with health care provider	0	1	0	0	0. No	1. Yes	1. Yes	1. Yes	1. Yes	1. Yes	1. Yes	1. Yes
209	2. Secondary and above	1. Employed	0. Single, Non-regular partner	1. ≥ 5 years	1. ≥ 5	3. > 2 years ago	2. >2 years	0. No				Not her preference since.	0. No	3. ANC, MAT and PNC	0. No	1. Yes	1. Yes	0. No	1. Yes	0. Avoids unintended pregnancies immediately after birth & during the first 2 years after birth 1. Improves maternal and child health outcomes	1	1	0	0	0	1. Yes	1. Yes	6. Condoms	0	0	0	0	0	0	1	1. Yes	0. Health talk	1	0	0	0	1. Yes	0. No	1. Yes	1. Yes	1. Yes	1. Yes	1. Yes	0. No
210	1. Primary	0. Unemployed	2. Married	1. ≥ 5 years	1. ≥ 5	3. > 2 years ago	2. >2 years	1. Yes	6. Condoms	3. More than six weeks after birth	1. Yes	To prevent me from getting pregnant	1. Yes	3. ANC, MAT and PNC	0. No	1. Yes	1. Yes	1. Yes	1. Yes	0. Avoids unintended pregnancies immediately after birth & during the first 2 years after birth 1. Improves maternal and child health outcomes	1	1	0	0	0	1. Yes	1. Yes	0. Sterilization 1. IUD 2. Oral methods 3. Injectables 4. Implants 5. Fertility Awareness Methods 6. Condoms	1	1	1	1	1	1	1	1. Yes	0. Health talk 1. One on one with health care provider	1	1	0	0	1. Yes	0. No	1. Yes	0. No	1. Yes		1. Yes	1. Yes
211	2. Secondary and above	0. Unemployed	2. Married	0. <5 years	0. <5	3. > 2 years ago	2. >2 years	1. Yes	3. Injectables	2. About six weeks after birth	1. Yes	To avoid unplanned pregnancy.	0. No	3. ANC, MAT and PNC	0. No	1. Yes	0. No		0. No							1. Yes	0. No									1. Yes	3. Other	0	0	0	1	1. Yes	1. Yes	0. No		1. Yes	1. Yes	1. Yes	0. No
212	2. Secondary and above	0. Unemployed	2. Married	1. ≥ 5 years	1. ≥ 5	1. Between 1 - 2 years	1. 1 - 2 years	1. Yes	4. Implants	1. Immediately afterbirth (Within 48 hours post discharge)	1. Yes	Allow my child ample time to grow. Though have previously been conceiving while on FP (3 pregnancies)	1. Yes	3. ANC, MAT and PNC	0. No	1. Yes	1. Yes	1. Yes	0. No							1. Yes	1. Yes	0. Sterilization 1. IUD 2. Oral methods 3. Injectables 4. Implants 6. Condoms	1	1	1	1	1	0	1	1. Yes	0. Health talk 1. One on one with health care provider	1	1	0	0	1. Yes	0. No	1. Yes	0. No	1. Yes	1. Yes	1. Yes	1. Yes
213	1. Primary	0. Unemployed	2. Married	0. <5 years	0. <5	3. > 2 years ago	2. >2 years	1. Yes	3. Injectables	2. About six weeks after birth	1. Yes	Available even in chemist	1. Yes	3. ANC, MAT and PNC	0. No	1. Yes	1. Yes	1. Yes	1. Yes	0. Avoids unintended pregnancies immediately after birth & during the first 2 years after birth 1. Improves maternal and child health outcomes	1	1	0	0	0	1. Yes	1. Yes	1. IUD 4. Implants	0	1	0	0	1	0	0	1. Yes	0. Health talk 1. One on one with health care provider	1	1	0	0	1. Yes	0. No	0. No		1. Yes	1. Yes	0. No	1. Yes
214	2. Secondary and above	0. Unemployed	2. Married	0. <5 years	0. <5	4. This is my first child		1. Yes	3. Injectables	3. More than six weeks after birth	0. No	Personal choice	0. No	3. ANC, MAT and PNC	1. Yes	1. Yes	1. Yes	1. Yes	1. Yes	0. Avoids unintended pregnancies immediately after birth & during the first 2 years after birth 2. Reduces frequent visits to health facility 3. Reduces on cost for both the mother and to the health facility	1	0	1	1	0	1. Yes	1. Yes	0. Sterilization 1. IUD 2. Oral methods 3. Injectables 4. Implants 6. Condoms	1	1	1	1	1	0	1	1. Yes	0. Health talk 1. One on one with health care provider	1	1	0	0	1. Yes	0. No	0. No		1. Yes	1. Yes	1. Yes	0. No
215	2. Secondary and above	0. Unemployed	2. Married	1. ≥ 5 years	0. <5	3. > 2 years ago	2. >2 years	1. Yes	4. Implants	3. More than six weeks after birth	1. Yes	Economy hence child spacing	1. Yes	3. ANC, MAT and PNC	1. Yes	1. Yes	1. Yes	1. Yes	1. Yes	0. Avoids unintended pregnancies immediately after birth & during the first 2 years after birth	1	0	0	0	0	1. Yes	1. Yes	0. Sterilization 1. IUD 2. Oral methods 3. Injectables 4. Implants 5. Fertility Awareness Methods 6. Condoms	1	1	1	1	1	1	1	1. Yes	0. Health talk 1. One on one with health care provider	1	1	0	0	1. Yes	1. Yes	1. Yes	1. Yes	1. Yes	1. Yes	1. Yes	0. No
216	2. Secondary and above	1. Employed	2. Married	1. ≥ 5 years	0. <5	3. > 2 years ago	2. >2 years	1. Yes	2. Orals	3. More than six weeks after birth	1. Yes	Child spacing	1. Yes	3. ANC, MAT and PNC	1. Yes	1. Yes	1. Yes	1. Yes	1. Yes	0. Avoids unintended pregnancies immediately after birth & during the first 2 years after birth	1	0	0	0	0	1. Yes	1. Yes	0. Sterilization 1. IUD 2. Oral methods 3. Injectables 4. Implants 5. Fertility Awareness Methods 6. Condoms	1	1	1	1	1	1	1	1. Yes	0. Health talk 1. One on one with health care provider	1	1	0	0	1. Yes	1. Yes	1. Yes	1. Yes	1. Yes	1. Yes	1. Yes	1. Yes
217	2. Secondary and above	0. Unemployed	2. Married	1. ≥ 5 years	1. ≥ 5	3. > 2 years ago	2. >2 years	0. No				She lost her pregnancy hence and feels it was because of the family planing	0. No	3. ANC, MAT and PNC	1. Yes	1. Yes	1. Yes	1. Yes	1. Yes							1. Yes	1. Yes									1. Yes	1. One on one with health care provider	0	1	0	0	1. Yes	0. No	1. Yes		1. Yes		1. Yes	1. Yes
218	1. Primary	0. Unemployed	2. Married	1. ≥ 5 years	0. <5	3. > 2 years ago	2. >2 years	1. Yes	3. Injectables	3. More than six weeks after birth	1. Yes	Doesn't want any child soon	1. Yes	3. ANC, MAT and PNC	1. Yes	1. Yes	1. Yes	1. Yes	1. Yes	0. Avoids unintended pregnancies immediately after birth & during the first 2 years after birth 2. Reduces frequent visits to health facility 4. Others.	1	0	1	0	1	1. Yes	1. Yes	0. Sterilization 1. IUD 2. Oral methods 3. Injectables 4. Implants 5. Fertility Awareness Methods 6. Condoms	1	1	1	1	1	1	1	1. Yes	0. Health talk 1. One on one with health care provider	1	1	0	0	1. Yes	1. Yes	1. Yes	1. Yes	1. Yes	1. Yes	1. Yes	0. No
219	1. Primary	0. Unemployed	1. Single with regular partner	0. <5 years	0. <5	4. This is my first child		0. No				Hard economic times	1. Yes	3. ANC, MAT and PNC	0. No	1. Yes	1. Yes	1. Yes	1. Yes	0. Avoids unintended pregnancies immediately after birth & during the first 2 years after birth 4. Others.	1	0	0	0	1	1. Yes	1. Yes	0. Sterilization 1. IUD 2. Oral methods 3. Injectables 4. Implants 5. Fertility Awareness Methods 6. Condoms	1	1	1	1	1	1	1	1. Yes	0. Health talk 1. One on one with health care provider	1	1	0	0	1. Yes	1. Yes	1. Yes	1. Yes	1. Yes	1. Yes	1. Yes	1. Yes
220	1. Primary	0. Unemployed	0. Single, Non-regular partner	1. ≥ 5 years	0. <5	4. This is my first child		0. No				Felt young to start family planning	0. No	3. ANC, MAT and PNC	0. No	1. Yes	1. Yes	1. Yes	1. Yes	0. Avoids unintended pregnancies immediately after birth & during the first 2 years after birth 1. Improves maternal and child health outcomes	1	1	0	0	0	1. Yes	1. Yes	0. Sterilization 1. IUD 2. Oral methods 3. Injectables 4. Implants 5. Fertility Awareness Methods 6. Condoms	1	1	1	1	1	1	1	1. Yes	0. Health talk 1. One on one with health care provider	1	1	0	0	1. Yes	1. Yes	0. No		1. Yes	1. Yes	1. Yes	0. No
221	1. Primary	0. Unemployed	2. Married	1. ≥ 5 years	0. <5	3. > 2 years ago	1. 1 - 2 years	1. Yes	6. Condoms	3. More than six weeks after birth	1. Yes	To birth space	1. Yes	3. ANC, MAT and PNC	1. Yes	1. Yes	1. Yes	1. Yes	1. Yes	0. Avoids unintended pregnancies immediately after birth & during the first 2 years after birth 4. Others.	1	0	0	0	1	0. No	1. Yes	2. Oral methods 3. Injectables 4. Implants 6. Condoms	0	0	1	1	1	0	1	1. Yes	0. Health talk 1. One on one with health care provider	1	1	0	0	1. Yes	0. No	1. Yes	1. Yes	1. Yes	1. Yes	0. No	0. No
222	2. Secondary and above	0. Unemployed	2. Married	0. <5 years	0. <5	3. > 2 years ago	2. >2 years	1. Yes	4. Implants	2. About six weeks after birth	1. Yes	To allow the child ample time to grow.	0. No	3. ANC, MAT and PNC	0. No	1. Yes	0. No		0. No							0. No	0. No									1. Yes	2. I.E.C Materials	0	0	1	0	1. Yes	0. No	1. Yes	1. Yes	1. Yes	1. Yes	0. No	1. Yes
223	1. Primary	0. Unemployed	1. Single with regular partner	1. ≥ 5 years	1. ≥ 5	3. > 2 years ago	2. >2 years	0. No				To allow my child grow some more	1. Yes	3. ANC, MAT and PNC	0. No	1. Yes	1. Yes	1. Yes	1. Yes	0. Avoids unintended pregnancies immediately after birth & during the first 2 years after birth 1. Improves maternal and child health outcomes 3. Reduces on cost for both the mother and to the health facility	1	1	0	1	0	1. Yes	1. Yes	0. Sterilization 1. IUD 2. Oral methods 3. Injectables 4. Implants 6. Condoms	1	1	1	1	1	0	1	1. Yes	0. Health talk 1. One on one with health care provider	1	1	0	0	1. Yes	1. Yes	1. Yes	1. Yes	1. Yes	1. Yes	1. Yes	1. Yes
224	1. Primary	1. Employed	2. Married	1. ≥ 5 years	0. <5	3. > 2 years ago	2. >2 years	1. Yes	3. Injectables	2. About six weeks after birth	1. Yes	The rest she wasnt comfortable with.she would bleed alot	1. Yes	3. ANC, MAT and PNC	1. Yes	1. Yes	1. Yes	1. Yes	1. Yes	0. Avoids unintended pregnancies immediately after birth & during the first 2 years after birth 2. Reduces frequent visits to health facility	1	0	1	0	0	1. Yes	1. Yes	1. IUD 2. Oral methods 3. Injectables 4. Implants	0	1	1	1	1	0	0	1. Yes	1. One on one with health care provider	0	1	0	0	1. Yes	1. Yes	1. Yes	1. Yes	0. No	1. Yes	1. Yes	1. Yes
225	2. Secondary and above	1. Employed	1. Single with regular partner	1. ≥ 5 years	1. ≥ 5	3. > 2 years ago	2. >2 years	1. Yes	4. Implants	3. More than six weeks after birth	1. Yes	Doesn't want any child soon since she is a single mother	1. Yes	3. ANC, MAT and PNC	1. Yes	1. Yes	1. Yes	1. Yes	1. Yes	4. Others.	0	0	0	0	1	1. Yes	1. Yes	0. Sterilization 1. IUD 2. Oral methods 3. Injectables 4. Implants 5. Fertility Awareness Methods 6. Condoms	1	1	1	1	1	1	1	1. Yes	0. Health talk 1. One on one with health care provider	1	1	0	0	1. Yes	1. Yes	1. Yes	1. Yes	1. Yes	1. Yes	1. Yes	0. No
226	1. Primary	0. Unemployed	2. Married	0. <5 years	1. ≥ 5	3. > 2 years ago	2. >2 years	1. Yes	2. Orals	2. About six weeks after birth	1. Yes	Because I have enough children and wouldn't want more	1. Yes	3. ANC, MAT and PNC	0. No	1. Yes	1. Yes	1. Yes	1. Yes	0. Avoids unintended pregnancies immediately after birth & during the first 2 years after birth 1. Improves maternal and child health outcomes 3. Reduces on cost for both the mother and to the health facility	1	1	0	1	0	1. Yes	1. Yes	0. Sterilization 1. IUD 2. Oral methods 3. Injectables 4. Implants 6. Condoms	1	1	1	1	1	0	1	1. Yes	0. Health talk 1. One on one with health care provider	1	1	0	0	1. Yes	0. No	1. Yes	1. Yes	1. Yes	1. Yes	1. Yes	1. Yes
227	1. Primary	0. Unemployed	2. Married	0. <5 years	0. <5	3. > 2 years ago	2. >2 years	1. Yes	3. Injectables	2. About six weeks after birth	1. Yes	She used implant and she would bleed alot she opted for injection instead	1. Yes	3. ANC, MAT and PNC	0. No	1. Yes	0. No		0. No							0. No	1. Yes	3. Injectables 4. Implants	0	0	0	1	1	0	0	1. Yes	1. One on one with health care provider	0	1	0	0	1. Yes	0. No	0. No		1. Yes	1. Yes	1. Yes	0. No
228	1. Primary	0. Unemployed	2. Married	0. <5 years	0. <5	3. > 2 years ago	2. >2 years	0. No					1. Yes	3. ANC, MAT and PNC	0. No	1. Yes	0. No		0. No							0. No	0. No									1. Yes	1. One on one with health care provider	0	1	0	0	1. Yes	0. No	1. Yes	1. Yes	0. No	1. Yes	1. Yes	1. Yes
229	1. Primary	0. Unemployed	2. Married	1. ≥ 5 years	0. <5	1. Between 1 - 2 years	1. 1 - 2 years	1. Yes	4. Implants	3. More than six weeks after birth	1. Yes	Unitended pregnancy	1. Yes	3. ANC, MAT and PNC	0. No	1. Yes	1. Yes	1. Yes	1. Yes	0. Avoids unintended pregnancies immediately after birth & during the first 2 years after birth 1. Improves maternal and child health outcomes	1	1	0	0	0	1. Yes	1. Yes	1. IUD 6. Condoms	0	1	0	0	0	0	1	1. Yes	0. Health talk 1. One on one with health care provider	1	1	0	0	1. Yes	0. No	1. Yes	0. No	1. Yes	1. Yes	0. No	1. Yes
230	1. Primary	0. Unemployed	2. Married	0. <5 years	0. <5	3. > 2 years ago	2. >2 years	1. Yes	4. Implants	3. More than six weeks after birth	1. Yes	Unplanned pregnancy	1. Yes	3. ANC, MAT and PNC	0. No	1. Yes	1. Yes	1. Yes	1. Yes	0. Avoids unintended pregnancies immediately after birth & during the first 2 years after birth 1. Improves maternal and child health outcomes	1	1	0	0	0	1. Yes	1. Yes	1. IUD 4. Implants 6. Condoms	0	1	0	0	1	0	1	1. Yes	0. Health talk 1. One on one with health care provider	1	1	0	0	1. Yes	1. Yes	0. No		1. Yes	1. Yes	0. No	1. Yes
231	0. None	0. Unemployed	3. Living together	1. ≥ 5 years	1. ≥ 5	3. > 2 years ago	2. >2 years	1. Yes	3. Injectables	3. More than six weeks after birth	1. Yes	Always available	1. Yes	3. ANC, MAT and PNC	0. No	1. Yes	1. Yes	1. Yes	1. Yes	0. Avoids unintended pregnancies immediately after birth & during the first 2 years after birth 1. Improves maternal and child health outcomes	1	1	0	0	0	1. Yes	1. Yes	0. Sterilization 1. IUD 4. Implants	1	1	0	0	1	0	0	1. Yes	0. Health talk 1. One on one with health care provider	1	1	0	0	1. Yes	0. No	1. Yes	0. No	1. Yes	1. Yes	1. Yes	1. Yes
232	1. Primary	0. Unemployed	2. Married	1. ≥ 5 years	1. ≥ 5	3. > 2 years ago	2. >2 years	1. Yes	4. Implants	3. More than six weeks after birth	1. Yes	Since it's for a long duration	1. Yes	3. ANC, MAT and PNC	0. No	1. Yes	1. Yes	1. Yes	1. Yes	0. Avoids unintended pregnancies immediately after birth & during the first 2 years after birth 1. Improves maternal and child health outcomes 2. Reduces frequent visits to health facility	1	1	1	0	0	1. Yes	1. Yes	0. Sterilization 1. IUD 6. Condoms	1	1	0	0	0	0	1	1. Yes	0. Health talk 1. One on one with health care provider	1	1	0	0	1. Yes	0. No	0. No		1. Yes	1. Yes	1. Yes	1. Yes
233	1. Primary	0. Unemployed	2. Married	1. ≥ 5 years	1. ≥ 5	3. > 2 years ago	2. >2 years	1. Yes	3. Injectables	3. More than six weeks after birth	1. Yes	Long term method	1. Yes	3. ANC, MAT and PNC	0. No	1. Yes	1. Yes	1. Yes	1. Yes	0. Avoids unintended pregnancies immediately after birth & during the first 2 years after birth 1. Improves maternal and child health outcomes 2. Reduces frequent visits to health facility	1	1	1	0	0	1. Yes	1. Yes	0. Sterilization 1. IUD	1	1	0	0	0	0	0	1. Yes	0. Health talk 1. One on one with health care provider	1	1	0	0	1. Yes	0. No	0. No		1. Yes	1. Yes	1. Yes	0. No
234	1. Primary	0. Unemployed	2. Married	1. ≥ 5 years	1. ≥ 5	3. > 2 years ago	2. >2 years	1. Yes	3. Injectables	3. More than six weeks after birth	1. Yes	To prevent another pregnancy	1. Yes	3. ANC, MAT and PNC	1. Yes	1. Yes	1. Yes	1. Yes	1. Yes	0. Avoids unintended pregnancies immediately after birth & during the first 2 years after birth	1	0	0	0	0	1. Yes	1. Yes	1. IUD 3. Injectables 4. Implants	0	1	0	1	1	0	0	1. Yes	0. Health talk 3. Other	1	0	0	1	1. Yes	0. No	1. Yes	1. Yes	1. Yes	1. Yes	0. No	0. No
235	1. Primary	0. Unemployed	1. Single with regular partner	0. <5 years	0. <5	4. This is my first child		1. Yes	4. Implants	2. About six weeks after birth	1. Yes	To prevent unwanted pregnancy again	0. No	3. ANC, MAT and PNC	0. No	1. Yes	1. Yes	1. Yes	1. Yes	0. Avoids unintended pregnancies immediately after birth & during the first 2 years after birth 1. Improves maternal and child health outcomes	1	1	0	0	0	1. Yes	1. Yes	1. IUD 2. Oral methods 3. Injectables 4. Implants 6. Condoms	0	1	1	1	1	0	1	1. Yes	0. Health talk 1. One on one with health care provider	1	1	0	0	1. Yes	0. No	0. No		1. Yes	1. Yes	1. Yes	0. No
236	1. Primary	0. Unemployed	2. Married	0. <5 years	1. ≥ 5	3. > 2 years ago	2. >2 years	0. No				Client uses natural family planning. She believes since menses are not back she can't get pregnant	0. No	3. ANC, MAT and PNC	0. No	1. Yes	0. No		0. No							0. No	0. No									1. Yes	1. One on one with health care provider	0	1	0	0	0. No	0. No	1. Yes	1. Yes	0. No	1. Yes	1. Yes	0. No
237	0. None	0. Unemployed	2. Married	1. ≥ 5 years	1. ≥ 5	3. > 2 years ago	2. >2 years	0. No					0. No	3. ANC, MAT and PNC	0. No	1. Yes	1. Yes	1. Yes	1. Yes	0. Avoids unintended pregnancies immediately after birth & during the first 2 years after birth	1	0	0	0	0	1. Yes	0. No									1. Yes	0. Health talk 1. One on one with health care provider	1	1	0	0	1. Yes	0. No	0. No		0. No	1. Yes	1. Yes	0. No
238	2. Secondary and above	0. Unemployed	0. Single, Non-regular partner	0. <5 years	0. <5	4. This is my first child		0. No				Not having sexual partner	0. No	3. ANC, MAT and PNC	0. No	1. Yes	1. Yes	1. Yes	1. Yes	1. Improves maternal and child health outcomes 2. Reduces frequent visits to health facility 3. Reduces on cost for both the mother and to the health facility	0	1	1	1	0	1. Yes	1. Yes	1. IUD 2. Oral methods 3. Injectables 4. Implants 6. Condoms	0	1	1	1	1	0	1	1. Yes	0. Health talk 1. One on one with health care provider	1	1	0	0	1. Yes	0. No	0. No		1. Yes	1. Yes	0. No	0. No
239	2. Secondary and above	0. Unemployed	1. Single with regular partner	1. ≥ 5 years	0. <5	4. This is my first child		1. Yes	4. Implants	3. More than six weeks after birth	1. Yes	Preferred method	0. No	3. ANC, MAT and PNC	0. No	1. Yes	0. No		0. No							0. No	0. No									0. No							0. No	0. No		0. No	1. Yes	1. Yes	1. Yes
240	1. Primary	0. Unemployed	2. Married	0. <5 years	1. ≥ 5	1. Between 1 - 2 years	1. 1 - 2 years	1. Yes	4. Implants	1. Immediately afterbirth (Within 48 hours post discharge)	1. Yes	I have a tendency of conceiving almost immediately after 3 months post delivery the time which I resume my menses, hence wanted to prevent getting pregnant sooner.	1. Yes	3. ANC, MAT and PNC	1. Yes	1. Yes	0. No		0. No							0. No	0. No									1. Yes	3. Other	0	0	0	1	1. Yes	0. No	0. No		1. Yes	1. Yes	0. No	1. Yes
241	1. Primary	0. Unemployed	2. Married	0. <5 years	0. <5	3. > 2 years ago	2. >2 years	1. Yes	4. Implants	2. About six weeks after birth	1. Yes	In order to allow my child grow before getting pregnant again	0. No	3. ANC, MAT and PNC	1. Yes	1. Yes	1. Yes	1. Yes	1. Yes	0. Avoids unintended pregnancies immediately after birth & during the first 2 years after birth	1	0	0	0	0	1. Yes	1. Yes	0. Sterilization 1. IUD 2. Oral methods 3. Injectables 4. Implants 6. Condoms	1	1	1	1	1	0	1	1. Yes	0. Health talk 1. One on one with health care provider	1	1	0	0	1. Yes	0. No	0. No		1. Yes	1. Yes	1. Yes	0. No
242	1. Primary	0. Unemployed	2. Married	1. ≥ 5 years	0. <5	3. > 2 years ago	1. 1 - 2 years	1. Yes	3. Injectables	3. More than six weeks after birth	1. Yes	Child spacing	1. Yes	3. ANC, MAT and PNC	0. No	1. Yes	1. Yes	1. Yes	1. Yes	4. Others.	0	0	0	0	1	1. Yes	1. Yes	0. Sterilization 1. IUD 2. Oral methods 3. Injectables 4. Implants 5. Fertility Awareness Methods 6. Condoms	1	1	1	1	1	1	1	1. Yes	0. Health talk 1. One on one with health care provider	1	1	0	0	1. Yes	1. Yes	1. Yes	1. Yes	1. Yes	1. Yes	1. Yes	0. No
243	1. Primary	0. Unemployed	2. Married	1. ≥ 5 years	1. ≥ 5	3. > 2 years ago	2. >2 years	1. Yes	4. Implants	3. More than six weeks after birth	1. Yes	So that she doesn't get a another child soon	1. Yes	3. ANC, MAT and PNC	1. Yes	1. Yes	1. Yes	1. Yes	1. Yes	0. Avoids unintended pregnancies immediately after birth & during the first 2 years after birth 4. Others.	1	0	0	0	1	1. Yes	1. Yes	1. IUD 2. Oral methods 3. Injectables 4. Implants 5. Fertility Awareness Methods 6. Condoms	0	1	1	1	1	1	1	1. Yes	0. Health talk 1. One on one with health care provider	1	1	0	0	1. Yes	1. Yes	1. Yes	1. Yes	1. Yes	1. Yes	1. Yes	0. No
244	2. Secondary and above	1. Employed	2. Married	1. ≥ 5 years	0. <5	3. > 2 years ago	2. >2 years	1. Yes	3. Injectables	3. More than six weeks after birth	1. Yes	To avoid getting pregnant and is the most preffed.	1. Yes	3. ANC, MAT and PNC	0. No	1. Yes	1. Yes	1. Yes	1. Yes	0. Avoids unintended pregnancies immediately after birth & during the first 2 years after birth 1. Improves maternal and child health outcomes 3. Reduces on cost for both the mother and to the health facility	1	1	0	1	0	1. Yes	1. Yes	1. IUD 3. Injectables 4. Implants 6. Condoms	0	1	0	1	1	0	1	1. Yes	0. Health talk 1. One on one with health care provider	1	1	0	0	1. Yes	0. No	0. No		1. Yes	1. Yes	1. Yes	0. No
245	1. Primary	1. Employed	2. Married	1. ≥ 5 years	1. ≥ 5	1. Between 1 - 2 years	1. 1 - 2 years	1. Yes	3. Injectables	2. About six weeks after birth	1. Yes	To avoid getting pregnant.	1. Yes	2. ANC, MAT Only	0. No	1. Yes	1. Yes	1. Yes	1. Yes	0. Avoids unintended pregnancies immediately after birth & during the first 2 years after birth 1. Improves maternal and child health outcomes 2. Reduces frequent visits to health facility	1	1	1	0	0	1. Yes	1. Yes	3. Injectables 4. Implants	0	0	0	1	1	0	0	1. Yes	0. Health talk 3. Other	1	0	0	1	1. Yes	0. No	0. No		1. Yes	1. Yes	1. Yes	1. Yes
246	2. Secondary and above	0. Unemployed	2. Married	0. <5 years	0. <5	3. > 2 years ago	2. >2 years	1. Yes	4. Implants	3. More than six weeks after birth	1. Yes	Preferred method of choice	1. Yes	3. ANC, MAT and PNC	1. Yes	1. Yes	1. Yes	1. Yes	1. Yes	0. Avoids unintended pregnancies immediately after birth & during the first 2 years after birth	1	0	0	0	0	1. Yes	0. No									1. Yes	0. Health talk 1. One on one with health care provider	1	1	0	0	1. Yes	0. No	0. No		0. No	1. Yes	1. Yes	0. No
247	1. Primary	1. Employed	2. Married	1. ≥ 5 years	0. <5	3. > 2 years ago	2. >2 years	1. Yes	4. Implants	3. More than six weeks after birth	1. Yes	Had side effect on pills and injections. Pills she had back pains and injection she would have headaches	1. Yes	3. ANC, MAT and PNC	0. No	1. Yes	1. Yes	1. Yes	1. Yes	0. Avoids unintended pregnancies immediately after birth & during the first 2 years after birth 1. Improves maternal and child health outcomes	1	1	0	0	0	1. Yes	1. Yes	1. IUD 2. Oral methods 3. Injectables 4. Implants	0	1	1	1	1	0	0	1. Yes	0. Health talk 1. One on one with health care provider	1	1	0	0	1. Yes	0. No	0. No		1. Yes	1. Yes	1. Yes	0. No
248	1. Primary	0. Unemployed	2. Married	0. <5 years	1. ≥ 5	3. > 2 years ago	2. >2 years	0. No				She was still breast feeding and had not seen her periods she started family planning 3months ago.	1. Yes	3. ANC, MAT and PNC	0. No	1. Yes	1. Yes	1. Yes	1. Yes	0. Avoids unintended pregnancies immediately after birth & during the first 2 years after birth	1	0	0	0	0	1. Yes	0. No									1. Yes	0. Health talk 1. One on one with health care provider	1	1	0	0	1. Yes	0. No	0. No		1. Yes	1. Yes	1. Yes	0. No
249	1. Primary	0. Unemployed	2. Married	1. ≥ 5 years	1. ≥ 5	3. > 2 years ago	2. >2 years	0. No				The husband is not for the idea of family planning.	0. No	3. ANC, MAT and PNC	0. No	1. Yes	1. Yes	1. Yes	1. Yes	0. Avoids unintended pregnancies immediately after birth & during the first 2 years after birth	1	0	0	0	0	1. Yes	1. Yes	1. IUD 3. Injectables 4. Implants	0	1	0	1	1	0	0	1. Yes	1. One on one with health care provider	0	1	0	0	1. Yes	0. No	0. No		1. Yes	1. Yes	1. Yes	0. No
250	1. Primary	0. Unemployed	2. Married	1. ≥ 5 years	1. ≥ 5	3. > 2 years ago	2. >2 years	1. Yes	3. Injectables	3. More than six weeks after birth	1. Yes	Unplanned pregnancy	1. Yes	3. ANC, MAT and PNC	0. No	1. Yes	1. Yes	1. Yes	1. Yes	0. Avoids unintended pregnancies immediately after birth & during the first 2 years after birth 1. Improves maternal and child health outcomes	1	1	0	0	0	1. Yes	1. Yes	1. IUD 4. Implants	0	1	0	0	1	0	0	1. Yes	0. Health talk 1. One on one with health care provider	1	1	0	0	1. Yes	1. Yes	0. No		1. Yes	1. Yes	0. No	1. Yes
251	1. Primary	0. Unemployed	2. Married	0. <5 years	1. ≥ 5	3. > 2 years ago	2. >2 years	1. Yes	3. Injectables	3. More than six weeks after birth	1. Yes	I have given birth to enough children and needed to rest	1. Yes	3. ANC, MAT and PNC	1. Yes	1. Yes	1. Yes	1. Yes	1. Yes	0. Avoids unintended pregnancies immediately after birth & during the first 2 years after birth	1	0	0	0	0	1. Yes	1. Yes	0. Sterilization 1. IUD 2. Oral methods 3. Injectables 4. Implants 6. Condoms	1	1	1	1	1	0	1	1. Yes	0. Health talk 1. One on one with health care provider	1	1	0	0	1. Yes	0. No	0. No		1. Yes	1. Yes	1. Yes	1. Yes
252	1. Primary	0. Unemployed	2. Married	1. ≥ 5 years	1. ≥ 5	3. > 2 years ago	2. >2 years	1. Yes	4. Implants	2. About six weeks after birth	1. Yes	To have ample time to raise my children, to allow my health to improve, getting pregnant closely isn't good me and my children's health	1. Yes	3. ANC, MAT and PNC	1. Yes	1. Yes	1. Yes	1. Yes	1. Yes	0. Avoids unintended pregnancies immediately after birth & during the first 2 years after birth 1. Improves maternal and child health outcomes 3. Reduces on cost for both the mother and to the health facility	1	1	0	1	0	1. Yes	1. Yes	0. Sterilization 1. IUD 2. Oral methods 3. Injectables 4. Implants 6. Condoms	1	1	1	1	1	0	1	1. Yes	0. Health talk 1. One on one with health care provider	1	1	0	0	1. Yes	0. No	1. Yes	1. Yes	1. Yes	1. Yes	1. Yes	1. Yes
253	1. Primary	0. Unemployed	2. Married	0. <5 years	0. <5	4. This is my first child		1. Yes	6. Condoms	3. More than six weeks after birth	1. Yes	To avoid getting pregnant when the child is still small.	0. No	3. ANC, MAT and PNC	1. Yes	1. Yes	0. No		0. No							0. No	0. No									1. Yes	3. Other	0	0	0	1	1. Yes	1. Yes	1. Yes	1. Yes	1. Yes	1. Yes	1. Yes	1. Yes
254	1. Primary	0. Unemployed	2. Married	1. ≥ 5 years	0. <5	3. > 2 years ago	1. 1 - 2 years	1. Yes	3. Injectables	3. More than six weeks after birth	1. Yes	To birth space	1. Yes	3. ANC, MAT and PNC	1. Yes	1. Yes	1. Yes	1. Yes	0. No							1. Yes	1. Yes	1. IUD 2. Oral methods 3. Injectables 5. Fertility Awareness Methods 6. Condoms	0	1	1	1	0	1	1	1. Yes	0. Health talk 3. Other	1	0	0	1	1. Yes	0. No	1. Yes	1. Yes	1. Yes	1. Yes	1. Yes	0. No
255	2. Secondary and above	0. Unemployed	2. Married	0. <5 years	0. <5	3. > 2 years ago	2. >2 years	1. Yes	4. Implants	2. About six weeks after birth	1. Yes	To reduce economic strains of raising them.	1. Yes	3. ANC, MAT and PNC	1. Yes	1. Yes	1. Yes	0. No	0. No							0. No	0. No									1. Yes	1. One on one with health care provider 3. Other	0	1	0	1	1. Yes	0. No	1. Yes	1. Yes	1. Yes	1. Yes	0. No	0. No
256	1. Primary	0. Unemployed	2. Married	1. ≥ 5 years	0. <5	3. > 2 years ago	2. >2 years	1. Yes	4. Implants	3. More than six weeks after birth	1. Yes	Long duration	1. Yes	3. ANC, MAT and PNC	0. No		1. Yes	1. Yes	1. Yes	0. Avoids unintended pregnancies immediately after birth & during the first 2 years after birth	1	0	0	0	0	1. Yes	1. Yes	4. Implants	0	0	0	0	1	0	0	1. Yes	0. Health talk 1. One on one with health care provider	1	1	0	0	1. Yes	0. No	0. No		1. Yes	1. Yes	1. Yes	1. Yes
257	0. None	0. Unemployed	2. Married	1. ≥ 5 years	1. ≥ 5	1. Between 1 - 2 years	2. >2 years	1. Yes	3. Injectables	3. More than six weeks after birth	1. Yes	Safe	1. Yes	3. ANC, MAT and PNC	0. No	1. Yes	1. Yes	1. Yes	1. Yes	0. Avoids unintended pregnancies immediately after birth & during the first 2 years after birth	1	0	0	0	0	1. Yes	1. Yes	0. Sterilization 1. IUD	1	1	0	0	0	0	0	1. Yes	0. Health talk 1. One on one with health care provider	1	1	0	0	1. Yes	1. Yes	1. Yes	1. Yes	1. Yes	1. Yes	0. No	1. Yes
258	0. None	0. Unemployed	2. Married	0. <5 years	0. <5	3. > 2 years ago	2. >2 years	1. Yes	4. Implants	3. More than six weeks after birth	1. Yes	Available	1. Yes	3. ANC, MAT and PNC	0. No	1. Yes	1. Yes	1. Yes	1. Yes	0. Avoids unintended pregnancies immediately after birth & during the first 2 years after birth 1. Improves maternal and child health outcomes	1	1	0	0	0	1. Yes	1. Yes	1. IUD	0	1	0	0	0	0	0	1. Yes	0. Health talk 1. One on one with health care provider	1	1	0	0	1. Yes	0. No	0. No		1. Yes	1. Yes	0. No	1. Yes
259	1. Primary	0. Unemployed	2. Married	0. <5 years	1. ≥ 5	3. > 2 years ago	2. >2 years	1. Yes	4. Implants	3. More than six weeks after birth	1. Yes		1. Yes	3. ANC, MAT and PNC	1. Yes	1. Yes	0. No		1. Yes							0. No	1. Yes	2. Oral methods 3. Injectables 4. Implants	0	0	1	1	1	0	0	1. Yes	0. Health talk 3. Other	1	0	0	1	1. Yes	0. No	1. Yes	1. Yes	0. No	1. Yes	0. No	0. No
260	1. Primary	0. Unemployed	2. Married	1. ≥ 5 years	0. <5	3. > 2 years ago	2. >2 years	0. No					0. No	3. ANC, MAT and PNC	1. Yes	1. Yes	1. Yes	1. Yes	1. Yes	0. Avoids unintended pregnancies immediately after birth & during the first 2 years after birth	1	0	0	0	0	1. Yes	0. No									1. Yes	0. Health talk 1. One on one with health care provider	1	1	0	0	1. Yes	0. No	0. No		0. No	1. Yes	1. Yes	0. No
261	1. Primary	0. Unemployed	2. Married	1. ≥ 5 years	0. <5	3. > 2 years ago	2. >2 years	1. Yes	4. Implants	3. More than six weeks after birth	1. Yes	Personal choice	1. Yes	3. ANC, MAT and PNC	1. Yes	1. Yes	1. Yes	1. Yes	1. Yes	0. Avoids unintended pregnancies immediately after birth & during the first 2 years after birth 1. Improves maternal and child health outcomes 2. Reduces frequent visits to health facility 3. Reduces on cost for both the mother and to the health facility	1	1	1	1	0	1. Yes	1. Yes	1. IUD 2. Oral methods 3. Injectables 4. Implants 5. Fertility Awareness Methods 6. Condoms	0	1	1	1	1	1	1	1. Yes	0. Health talk 1. One on one with health care provider	1	1	0	0	1. Yes	0. No	0. No		1. Yes	1. Yes	1. Yes	0. No
262	1. Primary	1. Employed	2. Married	1. ≥ 5 years	1. ≥ 5	3. > 2 years ago	2. >2 years	1. Yes	0. Sterilization	1. Immediately afterbirth (Within 48 hours post discharge)	1. Yes	Avoiding pregnancies.	1. Yes	1. ANC Only	0. No	0. No	1. Yes	1. Yes	1. Yes	0. Avoids unintended pregnancies immediately after birth & during the first 2 years after birth 1. Improves maternal and child health outcomes	1	1	0	0	0	1. Yes	1. Yes	0. Sterilization 3. Injectables 4. Implants 6. Condoms	1	0	0	1	1	0	1	1. Yes	0. Health talk 1. One on one with health care provider	1	1	0	0	1. Yes	0. No	0. No		1. Yes	1. Yes	1. Yes	0. No
263	1. Primary	0. Unemployed	2. Married	1. ≥ 5 years	1. ≥ 5	1. Between 1 - 2 years	1. 1 - 2 years	1. Yes	4. Implants	2. About six weeks after birth	1. Yes	Preferred method of choice	1. Yes	3. ANC, MAT and PNC	1. Yes	1. Yes	1. Yes	1. Yes	1. Yes	0. Avoids unintended pregnancies immediately after birth & during the first 2 years after birth	1	0	0	0	0	1. Yes	0. No									1. Yes	0. Health talk 1. One on one with health care provider	1	1	0	0	1. Yes	0. No	0. No		0. No	1. Yes	1. Yes	0. No
264	1. Primary	0. Unemployed	2. Married	1. ≥ 5 years	0. <5	3. > 2 years ago	2. >2 years	1. Yes	3. Injectables	3. More than six weeks after birth	1. Yes	To prevent another pregnancy	1. Yes	3. ANC, MAT and PNC	1. Yes	1. Yes	1. Yes	1. Yes	1. Yes	0. Avoids unintended pregnancies immediately after birth & during the first 2 years after birth 3. Reduces on cost for both the mother and to the health facility 4. Others.	1	0	0	1	1	1. Yes	1. Yes	1. IUD 2. Oral methods 3. Injectables 4. Implants 6. Condoms	0	1	1	1	1	0	1	1. Yes	0. Health talk 3. Other	1	0	0	1	1. Yes	0. No	1. Yes	1. Yes	1. Yes	1. Yes	0. No	1. Yes
265	2. Secondary and above	0. Unemployed	0. Single, Non-regular partner	1. ≥ 5 years	0. <5	3. > 2 years ago	2. >2 years	0. No					0. No	3. ANC, MAT and PNC	0. No	1. Yes	1. Yes	1. Yes	1. Yes	0. Avoids unintended pregnancies immediately after birth & during the first 2 years after birth	1	0	0	0	0	1. Yes	0. No									1. Yes	0. Health talk 1. One on one with health care provider	1	1	0	0	1. Yes	0. No	1. Yes	1. Yes	0. No	1. Yes	1. Yes	0. No
266	2. Secondary and above	0. Unemployed	2. Married	1. ≥ 5 years	0. <5	3. > 2 years ago	2. >2 years	1. Yes	3. Injectables	2. About six weeks after birth	1. Yes	Method of choice	1. Yes	3. ANC, MAT and PNC	1. Yes	1. Yes	1. Yes	1. Yes	1. Yes	0. Avoids unintended pregnancies immediately after birth & during the first 2 years after birth	1	0	0	0	0	1. Yes	1. Yes	0. Sterilization 1. IUD 2. Oral methods 3. Injectables 4. Implants 5. Fertility Awareness Methods 6. Condoms	1	1	1	1	1	1	1	1. Yes	0. Health talk 1. One on one with health care provider	1	1	0	0	0. No	1. Yes	1. Yes	0. No	0. No	1. Yes	1. Yes	1. Yes
267	1. Primary	0. Unemployed	2. Married	0. <5 years	0. <5	3. > 2 years ago	2. >2 years	1. Yes	3. Injectables	2. About six weeks after birth	1. Yes	To avoid having children with close range.	0. No	3. ANC, MAT and PNC	0. No	1. Yes	1. Yes	1. Yes	1. Yes	0. Avoids unintended pregnancies immediately after birth & during the first 2 years after birth 1. Improves maternal and child health outcomes	1	1	0	0	0	1. Yes	1. Yes	2. Oral methods 3. Injectables 6. Condoms	0	0	1	1	0	0	1	1. Yes	0. Health talk	1	0	0	0	0. No	0. No	0. No		1. Yes	1. Yes	1. Yes	0. No
268	1. Primary	0. Unemployed	2. Married	1. ≥ 5 years	1. ≥ 5	3. > 2 years ago	2. >2 years	1. Yes	4. Implants	2. About six weeks after birth	1. Yes	Wanted long method	1. Yes	3. ANC, MAT and PNC	1. Yes	1. Yes	1. Yes	1. Yes	1. Yes	0. Avoids unintended pregnancies immediately after birth & during the first 2 years after birth 1. Improves maternal and child health outcomes 2. Reduces frequent visits to health facility 3. Reduces on cost for both the mother and to the health facility	1	1	1	1	0	1. Yes	1. Yes	0. Sterilization 1. IUD 2. Oral methods 3. Injectables 4. Implants 5. Fertility Awareness Methods 6. Condoms	1	1	1	1	1	1	1	1. Yes	0. Health talk 1. One on one with health care provider	1	1	0	0	1. Yes	0. No	0. No		1. Yes	1. Yes	1. Yes	1. Yes
269	1. Primary	0. Unemployed	2. Married	1. ≥ 5 years	0. <5	3. > 2 years ago	2. >2 years	1. Yes	4. Implants	2. About six weeks after birth	1. Yes		1. Yes	3. ANC, MAT and PNC	0. No	1. Yes	1. Yes	1. Yes	1. Yes	0. Avoids unintended pregnancies immediately after birth & during the first 2 years after birth	1	0	0	0	0	1. Yes	0. No									1. Yes	0. Health talk	1	0	0	0	1. Yes	0. No	1. Yes	1. Yes	0. No	1. Yes	1. Yes	0. No
270	1. Primary	0. Unemployed	2. Married	1. ≥ 5 years	1. ≥ 5	3. > 2 years ago	2. >2 years	1. Yes	2. Orals	3. More than six weeks after birth	0. No	Other family planning methods fail	1. Yes	3. ANC, MAT and PNC	0. No	1. Yes	1. Yes	1. Yes	1. Yes	0. Avoids unintended pregnancies immediately after birth & during the first 2 years after birth 1. Improves maternal and child health outcomes	1	1	0	0	0	1. Yes	1. Yes	1. IUD 4. Implants	0	1	0	0	1	0	0	1. Yes	0. Health talk 1. One on one with health care provider	1	1	0	0	1. Yes	0. No	0. No		1. Yes	1. Yes	0. No	0. No
271	0. None	1. Employed	2. Married	1. ≥ 5 years	0. <5	3. > 2 years ago	2. >2 years	1. Yes	3. Injectables	3. More than six weeks after birth	1. Yes	Available	1. Yes	3. ANC, MAT and PNC	0. No	1. Yes	1. Yes	1. Yes	1. Yes	0. Avoids unintended pregnancies immediately after birth & during the first 2 years after birth 1. Improves maternal and child health outcomes	1	1	0	0	0	1. Yes	1. Yes	1. IUD 3. Injectables 4. Implants 6. Condoms	0	1	0	1	1	0	1	1. Yes	0. Health talk 1. One on one with health care provider 3. Other	1	1	0	1	1. Yes	0. No	1. Yes	1. Yes	1. Yes	1. Yes	0. No	0. No
272	2. Secondary and above	0. Unemployed	2. Married	0. <5 years	0. <5	3. > 2 years ago	2. >2 years	1. Yes	3. Injectables	3. More than six weeks after birth	1. Yes	She used implant but wasnt taking her well she opted for depo-injectable and its going well with her.	1. Yes	3. ANC, MAT and PNC	0. No	1. Yes	1. Yes	1. Yes	1. Yes	0. Avoids unintended pregnancies immediately after birth & during the first 2 years after birth	1	0	0	0	0	1. Yes	1. Yes	1. IUD 2. Oral methods 3. Injectables 4. Implants 6. Condoms	0	1	1	1	1	0	1	1. Yes	0. Health talk 1. One on one with health care provider	1	1	0	0	1. Yes	0. No	0. No		1. Yes	1. Yes	1. Yes	0. No
273	1. Primary	0. Unemployed	2. Married	1. ≥ 5 years	1. ≥ 5	3. > 2 years ago	2. >2 years	1. Yes	4. Implants	3. More than six weeks after birth	1. Yes	To prevent occurrence of another pregnancy	1. Yes	3. ANC, MAT and PNC	1. Yes	1. Yes	0. No		1. Yes	0. Avoids unintended pregnancies immediately after birth & during the first 2 years after birth	1	0	0	0	0	0. No	1. Yes	0. Sterilization 1. IUD 2. Oral methods 4. Implants 6. Condoms	1	1	1	0	1	0	1	1. Yes						0. No	0. No	1. Yes	1. Yes	1. Yes	1. Yes	0. No	0. No
274	0. None	0. Unemployed	2. Married	1. ≥ 5 years	1. ≥ 5	3. > 2 years ago	2. >2 years	1. Yes	4. Implants	2. About six weeks after birth	1. Yes	To avoid getting pregnant.	1. Yes	3. ANC, MAT and PNC	1. Yes	1. Yes	1. Yes	1. Yes	1. Yes	0. Avoids unintended pregnancies immediately after birth & during the first 2 years after birth 1. Improves maternal and child health outcomes 2. Reduces frequent visits to health facility	1	1	1	0	0	1. Yes	1. Yes	1. IUD 2. Oral methods 3. Injectables 4. Implants	0	1	1	1	1	0	0	1. Yes	0. Health talk 1. One on one with health care provider	1	1	0	0	1. Yes	0. No	0. No		1. Yes	1. Yes	1. Yes	0. No
275	2. Secondary and above	0. Unemployed	2. Married	0. <5 years	1. ≥ 5	1. Between 1 - 2 years	2. >2 years	1. Yes	3. Injectables	2. About six weeks after birth	1. Yes	Allow my body rest and also allow my children to grow	1. Yes	3. ANC, MAT and PNC	1. Yes	1. Yes	1. Yes	1. Yes	1. Yes	0. Avoids unintended pregnancies immediately after birth & during the first 2 years after birth 1. Improves maternal and child health outcomes	1	1	0	0	0	1. Yes	1. Yes	0. Sterilization 1. IUD 2. Oral methods 3. Injectables 4. Implants 6. Condoms	1	1	1	1	1	0	1	1. Yes	0. Health talk 1. One on one with health care provider 2. I.E.C Materials	1	1	1	0	1. Yes	0. No	0. No		0. No	0. No	0. No	1. Yes
276	1. Primary	0. Unemployed	1. Single with regular partner	0. <5 years	0. <5	3. > 2 years ago	2. >2 years	0. No				To prevent me from getting unwanted pregnancy	1. Yes	3. ANC, MAT and PNC	0. No	1. Yes	0. No		0. No							0. No	0. No									1. Yes	3. Other	0	0	0	1	1. Yes	0. No	0. No		1. Yes	1. Yes	0. No	0. No
277	2. Secondary and above	1. Employed	0. Single, Non-regular partner	1. ≥ 5 years	0. <5	3. > 2 years ago	2. >2 years	0. No				She was forced to have the family planning.she didnt want it in the first place.	0. No	3. ANC, MAT and PNC	0. No	1. Yes	0. No		0. No							0. No	0. No									1. Yes	2. I.E.C Materials	0	0	1	0	1. Yes	0. No	0. No		1. Yes	1. Yes	1. Yes	0. No
278	1. Primary	0. Unemployed	2. Married	1. ≥ 5 years	1. ≥ 5	3. > 2 years ago	2. >2 years	1. Yes	3. Injectables	2. About six weeks after birth	0. No	Used injection for about one year then swithched to implanon because she said she never used to have the money she was been asked to pay for tje injection every after 3months.20 shillings that was at lukolis	1. Yes	3. ANC, MAT and PNC	0. No	1. Yes	1. Yes	1. Yes	1. Yes	0. Avoids unintended pregnancies immediately after birth & during the first 2 years after birth	1	0	0	0	0	1. Yes	1. Yes	1. IUD 3. Injectables 4. Implants 6. Condoms	0	1	0	1	1	0	1	1. Yes	0. Health talk 1. One on one with health care provider	1	1	0	0	1. Yes	1. Yes	1. Yes	0. No	0. No	1. Yes	1. Yes	0. No
279	1. Primary	0. Unemployed	2. Married	0. <5 years	0. <5	3. > 2 years ago	2. >2 years	1. Yes	4. Implants	3. More than six weeks after birth	1. Yes	To allow me raise them comfortably	1. Yes	3. ANC, MAT and PNC	1. Yes	1. Yes	1. Yes	0. No	1. Yes	0. Avoids unintended pregnancies immediately after birth & during the first 2 years after birth 3. Reduces on cost for both the mother and to the health facility	1	0	0	1	0	1. Yes	1. Yes	1. IUD 3. Injectables 4. Implants 5. Fertility Awareness Methods 6. Condoms	0	1	0	1	1	1	1	1. Yes	0. Health talk 3. Other	1	0	0	1	1. Yes	1. Yes	0. No		1. Yes	1. Yes	1. Yes	1. Yes
280	1. Primary	0. Unemployed	2. Married	1. ≥ 5 years	0. <5	3. > 2 years ago	2. >2 years	1. Yes	4. Implants	3. More than six weeks after birth	1. Yes	It's a long term	1. Yes	3. ANC, MAT and PNC	0. No	1. Yes	1. Yes	1. Yes	1. Yes	0. Avoids unintended pregnancies immediately after birth & during the first 2 years after birth 1. Improves maternal and child health outcomes	1	1	0	0	0	1. Yes	1. Yes	1. IUD 6. Condoms	0	1	0	0	0	0	1	1. Yes	0. Health talk 1. One on one with health care provider	1	1	0	0	1. Yes	0. No	1. Yes	1. Yes	1. Yes	1. Yes	0. No	1. Yes
281	1. Primary	0. Unemployed	2. Married	1. ≥ 5 years	0. <5	3. > 2 years ago	2. >2 years	1. Yes	3. Injectables	3. More than six weeks after birth	1. Yes	Always available	1. Yes	3. ANC, MAT and PNC	0. No	1. Yes	1. Yes	1. Yes	1. Yes	0. Avoids unintended pregnancies immediately after birth & during the first 2 years after birth 1. Improves maternal and child health outcomes	1	1	0	0	0	1. Yes	1. Yes	1. IUD 3. Injectables	0	1	0	1	0	0	0	1. Yes	0. Health talk 1. One on one with health care provider	1	1	0	0	1. Yes	0. No	0. No		1. Yes	1. Yes	0. No	1. Yes
282	1. Primary	0. Unemployed	2. Married	1. ≥ 5 years	0. <5	3. > 2 years ago	2. >2 years	1. Yes	4. Implants	3. More than six weeks after birth	0. No	Side effects of other family planning	1. Yes	3. ANC, MAT and PNC	0. No	1. Yes	1. Yes	1. Yes	1. Yes	0. Avoids unintended pregnancies immediately after birth & during the first 2 years after birth 1. Improves maternal and child health outcomes	1	1	0	0	0	1. Yes	1. Yes	1. IUD 3. Injectables 4. Implants	0	1	0	1	1	0	0	1. Yes	0. Health talk 1. One on one with health care provider	1	1	0	0	1. Yes	0. No	0. No		1. Yes	1. Yes	0. No	0. No
283	2. Secondary and above	0. Unemployed	2. Married	1. ≥ 5 years	1. ≥ 5	3. > 2 years ago	2. >2 years	1. Yes	6. Condoms	3. More than six weeks after birth	1. Yes	Allow me good time to raise my children. Prevent getting pregnant at close intervals.	1. Yes	3. ANC, MAT and PNC	0. No	1. Yes	1. Yes	1. Yes	1. Yes	0. Avoids unintended pregnancies immediately after birth & during the first 2 years after birth 1. Improves maternal and child health outcomes 4. Others.	1	1	0	0	1	1. Yes	1. Yes	0. Sterilization 1. IUD 2. Oral methods 3. Injectables 4. Implants 5. Fertility Awareness Methods 6. Condoms	1	1	1	1	1	1	1	1. Yes	0. Health talk 1. One on one with health care provider 2. I.E.C Materials	1	1	1	0	1. Yes	0. No	0. No		1. Yes	1. Yes	0. No	1. Yes
284	2. Secondary and above	0. Unemployed	2. Married	1. ≥ 5 years	0. <5	3. > 2 years ago	2. >2 years	1. Yes	3. Injectables	2. About six weeks after birth	1. Yes	Passing through hard economic times to raise the children I already have hence needed some break.	1. Yes	3. ANC, MAT and PNC	0. No	1. Yes	1. Yes	1. Yes	1. Yes	0. Avoids unintended pregnancies immediately after birth & during the first 2 years after birth 1. Improves maternal and child health outcomes	1	1	0	0	0	1. Yes	1. Yes	0. Sterilization 1. IUD 2. Oral methods 3. Injectables 4. Implants 6. Condoms	1	1	1	1	1	0	1	1. Yes	0. Health talk 1. One on one with health care provider	1	1	0	0	1. Yes	0. No	0. No		0. No	1. Yes	0. No	1. Yes
285	1. Primary	0. Unemployed	2. Married	1. ≥ 5 years	1. ≥ 5	3. > 2 years ago	2. >2 years	1. Yes	4. Implants	2. About six weeks after birth	1. Yes	Have a break before adding another one.	1. Yes	3. ANC, MAT and PNC	1. Yes	1. Yes	1. Yes	1. Yes	1. Yes	0. Avoids unintended pregnancies immediately after birth & during the first 2 years after birth 2. Reduces frequent visits to health facility	1	0	1	0	0	1. Yes	1. Yes	0. Sterilization 1. IUD 2. Oral methods 3. Injectables 4. Implants 6. Condoms	1	1	1	1	1	0	1	1. Yes	0. Health talk 1. One on one with health care provider	1	1	0	0	1. Yes	0. No	0. No		1. Yes	1. Yes	0. No	1. Yes
286	2. Secondary and above	0. Unemployed	2. Married	0. <5 years	0. <5	3. > 2 years ago	2. >2 years	1. Yes	6. Condoms	3. More than six weeks after birth	1. Yes	To avoid getting pregnant when my child is still small.	0. No	3. ANC, MAT and PNC	1. Yes	1. Yes	1. Yes	1. Yes	1. Yes	0. Avoids unintended pregnancies immediately after birth & during the first 2 years after birth 1. Improves maternal and child health outcomes	1	1	0	0	0	1. Yes	1. Yes	1. IUD 2. Oral methods 3. Injectables 4. Implants	0	1	1	1	1	0	0	1. Yes	0. Health talk 1. One on one with health care provider 2. I.E.C Materials	1	1	1	0	1. Yes	0. No	0. No		1. Yes	1. Yes	0. No	1. Yes
287	1. Primary	0. Unemployed	0. Single, Non-regular partner	0. <5 years	1. ≥ 5	3. > 2 years ago	2. >2 years	0. No				I lost trust in the FP methods since I conceived while on one.	1. Yes	3. ANC, MAT and PNC	0. No	1. Yes	1. Yes	1. Yes	1. Yes	0. Avoids unintended pregnancies immediately after birth & during the first 2 years after birth 1. Improves maternal and child health outcomes	1	1	0	0	0	1. Yes	1. Yes	0. Sterilization 1. IUD 2. Oral methods 3. Injectables 4. Implants 6. Condoms	1	1	1	1	1	0	1	1. Yes	0. Health talk 1. One on one with health care provider	1	1	0	0	1. Yes	0. No	0. No		1. Yes	1. Yes	1. Yes	0. No
288	1. Primary	0. Unemployed	1. Single with regular partner	0. <5 years	0. <5	4. This is my first child		1. Yes	4. Implants	2. About six weeks after birth	1. Yes	To prevent another pregnancy	0. No	3. ANC, MAT and PNC	1. Yes	1. Yes	0. No		1. Yes	1. Improves maternal and child health outcomes	0	1	0	0	0	0. No	1. Yes	2. Oral methods 3. Injectables 4. Implants	0	0	1	1	1	0	0	1. Yes	1. One on one with health care provider	0	1	0	0	1. Yes	0. No	1. Yes	0. No	0. No	1. Yes	0. No	0. No
289	0. None	0. Unemployed	2. Married	1. ≥ 5 years	1. ≥ 5	3. > 2 years ago	2. >2 years	1. Yes	3. Injectables		1. Yes	To birth space	1. Yes	3. ANC, MAT and PNC	1. Yes	1. Yes	1. Yes	1. Yes	1. Yes	0. Avoids unintended pregnancies immediately after birth & during the first 2 years after birth 4. Others.	1	0	0	0	1	1. Yes	1. Yes	1. IUD 3. Injectables 4. Implants	0	1	0	1	1	0	0	1. Yes	0. Health talk 3. Other	1	0	0	1	1. Yes	0. No	1. Yes	0. No	1. Yes	1. Yes	0. No	1. Yes
290	1. Primary	0. Unemployed	2. Married	1. ≥ 5 years	0. <5	3. > 2 years ago	2. >2 years	1. Yes	3. Injectables	3. More than six weeks after birth	1. Yes		1. Yes	3. ANC, MAT and PNC	0. No	1. Yes	1. Yes	1. Yes	1. Yes	0. Avoids unintended pregnancies immediately after birth & during the first 2 years after birth	1	0	0	0	0	1. Yes	0. No									1. Yes	0. Health talk 1. One on one with health care provider	1	1	0	0	1. Yes	1. Yes	1. Yes	1. Yes	0. No	1. Yes	1. Yes	0. No
291	1. Primary	0. Unemployed	2. Married	1. ≥ 5 years	1. ≥ 5	1. Between 1 - 2 years	1. 1 - 2 years	1. Yes	0. Sterilization	1. Immediately afterbirth (Within 48 hours post discharge)	1. Yes		1. Yes	3. ANC, MAT and PNC	1. Yes	1. Yes	1. Yes	1. Yes	1. Yes	0. Avoids unintended pregnancies immediately after birth & during the first 2 years after birth	1	0	0	0	0	1. Yes	0. No									1. Yes	0. Health talk 1. One on one with health care provider	1	1	0	0	1. Yes	1. Yes	1. Yes	0. No	0. No	1. Yes	1. Yes	0. No
292	1. Primary	0. Unemployed	2. Married	1. ≥ 5 years	1. ≥ 5	3. > 2 years ago	2. >2 years	1. Yes	3. Injectables	2. About six weeks after birth	1. Yes	Method of choice	1. Yes	3. ANC, MAT and PNC	0. No	1. Yes	1. Yes	1. Yes	0. No							0. No	0. No									1. Yes	0. Health talk 1. One on one with health care provider	1	1	0	0	1. Yes	0. No	1. Yes	0. No	0. No	1. Yes	1. Yes	1. Yes
293	1. Primary	0. Unemployed	2. Married	0. <5 years	0. <5	3. > 2 years ago	2. >2 years	1. Yes	3. Injectables	3. More than six weeks after birth	1. Yes	Child spacing	0. No	3. ANC, MAT and PNC	1. Yes	1. Yes	1. Yes	1. Yes	1. Yes	2. Reduces frequent visits to health facility	0	0	1	0	0	1. Yes	1. Yes	0. Sterilization 1. IUD 2. Oral methods 3. Injectables 4. Implants 5. Fertility Awareness Methods 6. Condoms	1	1	1	1	1	1	1	1. Yes	0. Health talk 1. One on one with health care provider 2. I.E.C Materials	1	1	1	0	1. Yes	1. Yes	1. Yes	1. Yes	1. Yes	1. Yes	1. Yes	1. Yes
294	1. Primary	0. Unemployed	2. Married	1. ≥ 5 years	0. <5	3. > 2 years ago	2. >2 years	1. Yes	4. Implants	3. More than six weeks after birth	1. Yes	Unitended pregnancy	1. Yes	3. ANC, MAT and PNC	0. No	1. Yes	1. Yes	1. Yes	1. Yes	0. Avoids unintended pregnancies immediately after birth & during the first 2 years after birth 1. Improves maternal and child health outcomes	1	1	0	0	0	1. Yes	1. Yes	1. IUD 6. Condoms	0	1	0	0	0	0	1	1. Yes	0. Health talk 1. One on one with health care provider	1	1	0	0	1. Yes	0. No	1. Yes	0. No	1. Yes	1. Yes	0. No	1. Yes
295	1. Primary	0. Unemployed	2. Married	1. ≥ 5 years	0. <5	3. > 2 years ago	2. >2 years	1. Yes	3. Injectables	2. About six weeks after birth	0. No	Easily available	1. Yes	3. ANC, MAT and PNC	0. No	1. Yes	1. Yes	1. Yes	1. Yes	1. Improves maternal and child health outcomes	0	1	0	0	0	1. Yes	1. Yes	1. IUD 4. Implants	0	1	0	0	1	0	0	1. Yes	0. Health talk 1. One on one with health care provider	1	1	0	0	1. Yes	0. No	0. No		1. Yes	1. Yes	0. No	1. Yes
296	1. Primary	0. Unemployed	2. Married	0. <5 years	0. <5	3. > 2 years ago	2. >2 years	1. Yes	4. Implants	2. About six weeks after birth	1. Yes	It's a long term	1. Yes	3. ANC, MAT and PNC	0. No	1. Yes	1. Yes	1. Yes	1. Yes	0. Avoids unintended pregnancies immediately after birth & during the first 2 years after birth 1. Improves maternal and child health outcomes	1	1	0	0	0	1. Yes	1. Yes	1. IUD 6. Condoms	0	1	0	0	0	0	1	1. Yes	0. Health talk 1. One on one with health care provider	1	1	0	0	1. Yes	0. No	1. Yes	0. No	1. Yes	1. Yes	0. No	0. No
297	1. Primary	0. Unemployed	2. Married	1. ≥ 5 years	0. <5	3. > 2 years ago	2. >2 years	1. Yes	4. Implants	3. More than six weeks after birth	1. Yes	I did not want to have another pregnancy sooner	1. Yes	3. ANC, MAT and PNC	1. Yes	1. Yes	1. Yes	0. No	0. No							1. Yes	1. Yes	1. IUD 2. Oral methods 3. Injectables 4. Implants 6. Condoms	0	1	1	1	1	0	1	1. Yes	0. Health talk 1. One on one with health care provider 3. Other	1	1	0	1	1. Yes	0. No	1. Yes	1. Yes	1. Yes	1. Yes	0. No	1. Yes
298	2. Secondary and above	1. Employed	2. Married	1. ≥ 5 years	1. ≥ 5	4. This is my first child		0. No				Self decision not to have FP.	1. Yes	3. ANC, MAT and PNC	1. Yes	1. Yes	1. Yes	1. Yes	1. Yes	0. Avoids unintended pregnancies immediately after birth & during the first 2 years after birth	1	0	0	0	0	1. Yes	1. Yes	1. IUD 2. Oral methods 3. Injectables 4. Implants	0	1	1	1	1	0	0	1. Yes	0. Health talk	1	0	0	0	1. Yes	0. No	0. No		1. Yes	1. Yes	1. Yes	0. No
299	1. Primary	0. Unemployed	2. Married	0. <5 years	0. <5	3. > 2 years ago	2. >2 years	1. Yes	4. Implants	3. More than six weeks after birth	1. Yes	Didn't want to get pregnant again very soon.	1. Yes	3. ANC, MAT and PNC	0. No	1. Yes	1. Yes	1. Yes	1. Yes	0. Avoids unintended pregnancies immediately after birth & during the first 2 years after birth	1	0	0	0	0	1. Yes	1. Yes	1. IUD 2. Oral methods 3. Injectables 4. Implants 5. Fertility Awareness Methods 6. Condoms	0	1	1	1	1	1	1	1. Yes	0. Health talk 1. One on one with health care provider	1	1	0	0	1. Yes	0. No	0. No		1. Yes	1. Yes	1. Yes	1. Yes
300	1. Primary	0. Unemployed	2. Married	1. ≥ 5 years	0. <5	3. > 2 years ago	2. >2 years	1. Yes	4. Implants	2. About six weeks after birth	1. Yes	Prevent me from getting pregnant when my baby is still small.	1. Yes	3. ANC, MAT and PNC	0. No	1. Yes	1. Yes	1. Yes	1. Yes	0. Avoids unintended pregnancies immediately after birth & during the first 2 years after birth 4. Others.	1	0	0	0	1	1. Yes	1. Yes	0. Sterilization 1. IUD 2. Oral methods 3. Injectables 4. Implants 6. Condoms	1	1	1	1	1	0	1	1. Yes	0. Health talk 1. One on one with health care provider	1	1	0	0	1. Yes	0. No	1. Yes	0. No	1. Yes	1. Yes	0. No	0. No
301	1. Primary	0. Unemployed	2. Married	1. ≥ 5 years	0. <5	1. Between 1 - 2 years	1. 1 - 2 years	1. Yes	4. Implants	2. About six weeks after birth	1. Yes	To have a good time raising my children without fear of getting pregnant immediately.	1. Yes	3. ANC, MAT and PNC	1. Yes	1. Yes	1. Yes	1. Yes	1. Yes	0. Avoids unintended pregnancies immediately after birth & during the first 2 years after birth 1. Improves maternal and child health outcomes 4. Others.	1	1	0	0	1	1. Yes	1. Yes	0. Sterilization 1. IUD 2. Oral methods 3. Injectables 4. Implants 5. Fertility Awareness Methods 6. Condoms	1	1	1	1	1	1	1	1. Yes	0. Health talk 1. One on one with health care provider	1	1	0	0	1. Yes	0. No	0. No		1. Yes	1. Yes	1. Yes	1. Yes
302	2. Secondary and above	0. Unemployed	1. Single with regular partner	0. <5 years	0. <5	4. This is my first child		1. Yes	3. Injectables	2. About six weeks after birth	1. Yes		0. No	3. ANC, MAT and PNC	0. No	1. Yes	1. Yes	1. Yes	1. Yes	0. Avoids unintended pregnancies immediately after birth & during the first 2 years after birth	1	0	0	0	0	1. Yes	0. No									1. Yes	0. Health talk 1. One on one with health care provider	1	1	0	0	1. Yes	0. No	1. Yes	1. Yes	0. No	1. Yes	1. Yes	0. No
303	1. Primary	0. Unemployed	2. Married	1. ≥ 5 years	0. <5	4. This is my first child		0. No					1. Yes	3. ANC, MAT and PNC	0. No	1. Yes	1. Yes	1. Yes	1. Yes	0. Avoids unintended pregnancies immediately after birth & during the first 2 years after birth	1	0	0	0	0	1. Yes	0. No									1. Yes	0. Health talk 1. One on one with health care provider	1	1	0	0	1. Yes	0. No	1. Yes	0. No	0. No	1. Yes	1. Yes	0. No
304	1. Primary	0. Unemployed	2. Married	1. ≥ 5 years	1. ≥ 5	1. Between 1 - 2 years	1. 1 - 2 years	1. Yes	4. Implants	2. About six weeks after birth	1. Yes	Preferred method	1. Yes	3. ANC, MAT and PNC	1. Yes	1. Yes	1. Yes	1. Yes	1. Yes	0. Avoids unintended pregnancies immediately after birth & during the first 2 years after birth	1	0	0	0	0	1. Yes	1. Yes	0. Sterilization 1. IUD 2. Oral methods 3. Injectables 4. Implants 5. Fertility Awareness Methods 6. Condoms	1	1	1	1	1	1	1	1. Yes	0. Health talk 1. One on one with health care provider	1	1	0	0	1. Yes	1. Yes	0. No		0. No	1. Yes	1. Yes	1. Yes
305	1. Primary	0. Unemployed	2. Married	1. ≥ 5 years	0. <5	4. This is my first child		1. Yes	4. Implants	3. More than six weeks after birth	1. Yes	Preferred method	1. Yes	3. ANC, MAT and PNC	1. Yes	1. Yes	1. Yes		1. Yes	0. Avoids unintended pregnancies immediately after birth & during the first 2 years after birth	1	0	0	0	0	1. Yes	0. No									1. Yes	0. Health talk 1. One on one with health care provider	1	1	0	0	1. Yes	1. Yes	0. No		0. No	1. Yes	1. Yes	0. No
306	1. Primary	0. Unemployed	2. Married	0. <5 years	0. <5	3. > 2 years ago	2. >2 years	0. No					1. Yes	3. ANC, MAT and PNC	0. No	1. Yes	1. Yes	1. Yes	1. Yes	0. Avoids unintended pregnancies immediately after birth & during the first 2 years after birth 1. Improves maternal and child health outcomes	1	1	0	0	0	1. Yes	0. No									1. Yes	0. Health talk 1. One on one with health care provider	1	1	0	0	1. Yes	0. No	1. Yes	1. Yes	0. No	1. Yes	1. Yes	0. No
307	2. Secondary and above	0. Unemployed	2. Married	0. <5 years	0. <5	4. This is my first child		1. Yes	3. Injectables	3. More than six weeks after birth	1. Yes		0. No	3. ANC, MAT and PNC	1. Yes	1. Yes	0. No		1. Yes	0. Avoids unintended pregnancies immediately after birth & during the first 2 years after birth	1	0	0	0	0	1. Yes	0. No									1. Yes	0. Health talk 1. One on one with health care provider	1	1	0	0	1. Yes	1. Yes	1. Yes	1. Yes	1. Yes	1. Yes	1. Yes	1. Yes
308	2. Secondary and above	1. Employed	2. Married	1. ≥ 5 years	0. <5	3. > 2 years ago	2. >2 years	1. Yes	4. Implants	1. Immediately afterbirth (Within 48 hours post discharge)	1. Yes	Child spacing	1. Yes	3. ANC, MAT and PNC	1. Yes	1. Yes	1. Yes	1. Yes	1. Yes	1. Improves maternal and child health outcomes 2. Reduces frequent visits to health facility	0	1	1	0	0	1. Yes	1. Yes	0. Sterilization 1. IUD 2. Oral methods 3. Injectables 4. Implants 5. Fertility Awareness Methods 6. Condoms	1	1	1	1	1	1	1	1. Yes	0. Health talk 1. One on one with health care provider 2. I.E.C Materials	1	1	1	0	1. Yes	1. Yes	1. Yes	1. Yes	1. Yes	1. Yes	1. Yes	1. Yes
309	1. Primary	0. Unemployed	2. Married	0. <5 years	0. <5	3. > 2 years ago	2. >2 years	1. Yes	4. Implants	3. More than six weeks after birth	1. Yes	Not ready to get pregnant any time soon.	1. Yes	3. ANC, MAT and PNC	0. No	1. Yes	1. Yes	1. Yes	1. Yes	0. Avoids unintended pregnancies immediately after birth & during the first 2 years after birth	1	0	0	0	0	1. Yes	1. Yes	0. Sterilization 1. IUD 2. Oral methods 3. Injectables 4. Implants 6. Condoms	1	1	1	1	1	0	1	1. Yes	0. Health talk	1	0	0	0	1. Yes	0. No	1. Yes	0. No	1. Yes	1. Yes	0. No	1. Yes
310	1. Primary	1. Employed	2. Married	0. <5 years	1. ≥ 5	3. > 2 years ago	2. >2 years	1. Yes	4. Implants	2. About six weeks after birth	1. Yes	Hard economic times hence child spacing	1. Yes	3. ANC, MAT and PNC	1. Yes	1. Yes	1. Yes	1. Yes	1. Yes	4. Others.	0	0	0	0	1	1. Yes	1. Yes	0. Sterilization 1. IUD 2. Oral methods 3. Injectables 4. Implants 6. Condoms	1	1	1	1	1	0	1	1. Yes	0. Health talk 1. One on one with health care provider	1	1	0	0	1. Yes	1. Yes	1. Yes	1. Yes	1. Yes	1. Yes	1. Yes	1. Yes
311	1. Primary	1. Employed	2. Married	1. ≥ 5 years	0. <5	3. > 2 years ago	2. >2 years	0. No				Fears side effects of the family planing	0. No	3. ANC, MAT and PNC	0. No	0. No	1. Yes	1. Yes	1. Yes	1. Improves maternal and child health outcomes	0	1	0	0	0	1. Yes	1. Yes	1. IUD 2. Oral methods 3. Injectables 4. Implants 6. Condoms	0	1	1	1	1	0	1	1. Yes	0. Health talk 1. One on one with health care provider	1	1	0	0	1. Yes	1. Yes	1. Yes	1. Yes	1. Yes	1. Yes	1. Yes	0. No
312	1. Primary	0. Unemployed	2. Married	1. ≥ 5 years	0. <5	3. > 2 years ago	2. >2 years	1. Yes	6. Condoms	1. Immediately afterbirth (Within 48 hours post discharge)	0. No	Prefers condom since fears side effect of the other hormonal contraceptives	1. Yes	3. ANC, MAT and PNC	1. Yes	1. Yes	1. Yes	1. Yes	1. Yes	0. Avoids unintended pregnancies immediately after birth & during the first 2 years after birth 1. Improves maternal and child health outcomes	1	1	0	0	0	1. Yes	1. Yes	0. Sterilization 1. IUD 2. Oral methods 3. Injectables 4. Implants 5. Fertility Awareness Methods 6. Condoms	1	1	1	1	1	1	1	1. Yes	0. Health talk 1. One on one with health care provider 2. I.E.C Materials	1	1	1	0	1. Yes	0. No	0. No		1. Yes	1. Yes	1. Yes	0. No
313	2. Secondary and above	0. Unemployed	2. Married	0. <5 years	0. <5	3. > 2 years ago	2. >2 years	1. Yes	3. Injectables	3. More than six weeks after birth	0. No	Started with depo but then changed to jadelle because it went well with her.	1. Yes	3. ANC, MAT and PNC	0. No	1. Yes	1. Yes	1. Yes	1. Yes	0. Avoids unintended pregnancies immediately after birth & during the first 2 years after birth	1	0	0	0	0	1. Yes	1. Yes	1. IUD 2. Oral methods 3. Injectables 4. Implants 6. Condoms	0	1	1	1	1	0	1	1. Yes	0. Health talk 1. One on one with health care provider	1	1	0	0	1. Yes	0. No	1. Yes	1. Yes	0. No	1. Yes	1. Yes	0. No
314	2. Secondary and above	1. Employed	2. Married	1. ≥ 5 years	0. <5	3. > 2 years ago	2. >2 years	0. No				Want more kids	0. No	3. ANC, MAT and PNC	0. No	1. Yes	1. Yes	1. Yes	1. Yes	0. Avoids unintended pregnancies immediately after birth & during the first 2 years after birth	1	0	0	0	0	1. Yes	1. Yes	1. IUD 4. Implants	0	1	0	0	1	0	0	1. Yes	0. Health talk 1. One on one with health care provider 3. Other	1	1	0	1	1. Yes	1. Yes	0. No		1. Yes	1. Yes	1. Yes	0. No
[truncated: 11 more columns]
